# Supplementary material for: Host-driven evolution of PCV2: insights into genetic diversity and adaptation
Source: Front Immunol. 2025 May 26;16:1577436. doi: 10.3389/fimmu.2025.1577436 (PMC12146169; doi:10.3389/fimmu.2025.1577436)
Supplement: Supplementary Figure 1 — Trends in amino acid isoelectric point variations over time, calculated using the LOESS function as implemented in ggplot2. Each panel represents statistically significant amino acids identified by PRIME analysis. Different genotypes and hosts are distinguished by various colors and line types. Shaded areas represent the 95% confidence intervals, calculated through bootstrap analysis. [file DataSheet1.zip › SupplementaryTable1.xlsx]

## Sheet: Foglio1
Conteggio di Accession	Etichette di colonna
Etichette di riga	PCV2a	PCV2b	PCV2d	Totale complessivo
DomesticPig	254	587	1305	2146
WildBoar	31	215	223	469
Totale complessivo	285	802	1528	2615

## Sheet: SupplementaryTable1
Accession	Host	Country	Date	Year	Genotype
MZ606325.1	WildBoar	China	2019-06-15	2019	PCV2a
MZ667319.1	DomesticPig	China	2016-02-23	2016	PCV2a
OL377298.1	DomesticPig	Russia	2020-06-15	2020	PCV2a
KP231133.1	DomesticPig	Italy	2008-10-02	2008	PCV2a
MZ615673.1	WildBoar	China	2019-06-15	2019	PCV2a
MZ606319.1	WildBoar	China	2019-06-15	2019	PCV2a
OL377654.1	DomesticPig	Taiwan	2018-06-15	2018	PCV2a
MN170517.1	DomesticPig	China	2018-09-01	2018	PCV2a
MT302518.1	DomesticPig	China	2019-06-15	2019	PCV2a
PP059057.1	DomesticPig	China	2021-06-15	2021	PCV2a
MZ666172.1	DomesticPig	Ethiopia	2014-06-15	2014	PCV2a
HM776440.1	DomesticPig	China	2008-11-15	2008	PCV2a
KY810322.1	DomesticPig	SouthKorea	2016-06-15	2016	PCV2a
KY656102.1	DomesticPig	China	2016-04-15	2016	PCV2a
MH920545.1	DomesticPig	China	2017-06-15	2017	PCV2a
JF682792.1	DomesticPig	China	2010-06-15	2010	PCV2a
KU697047.1	DomesticPig	USA	2015-02-16	2015	PCV2a
MW974847.1	DomesticPig	China	2019-06-15	2019	PCV2a
OL377262.1	DomesticPig	Italy	2019-06-15	2019	PCV2a
MH373560.1	DomesticPig	China	2017-05-17	2017	PCV2a
KX668489.1	DomesticPig	China	2016-03-15	2016	PCV2a
MT185017.1	DomesticPig	China	2016-06-15	2016	PCV2a
FJ644931.1	DomesticPig	China	2008-04-15	2008	PCV2a
MG732832.1	DomesticPig	China	2016-06-15	2016	PCV2a
KX510056.1	DomesticPig	USA	2016-04-15	2016	PCV2a
MZ606315.1	WildBoar	China	2019-06-15	2019	PCV2a
MN510433.1	DomesticPig	Taiwan	2019-09-15	2019	PCV2a
OP535531.1	DomesticPig	Colombia	2021-06-15	2021	PCV2a
KT867817.1	DomesticPig	USA	2014-06-15	2014	PCV2a
KT868414.1	DomesticPig	USA	2012-06-15	2012	PCV2a
MH492006.1	DomesticPig	China	2012-06-15	2012	PCV2a
MF737379.1	WildBoar	China	2015-11-15	2015	PCV2a
KU317495.1	DomesticPig	China	2015-05-09	2015	PCV2a
KU311028.1	DomesticPig	China	2014-06-18	2014	PCV2a
KU697067.1	DomesticPig	USA	2015-02-10	2015	PCV2a
KT868399.1	DomesticPig	USA	2012-06-15	2012	PCV2a
FJ660969.1	DomesticPig	China	2007-04-21	2007	PCV2a
MT302423.1	DomesticPig	China	2018-06-15	2018	PCV2a
KT867982.1	DomesticPig	USA	2008-06-15	2008	PCV2a
MK604501.1	DomesticPig	China	2016-06-15	2016	PCV2a
MK604495.1	DomesticPig	China	2016-06-15	2016	PCV2a
MF169720.1	DomesticPig	Taiwan	2014-08-15	2014	PCV2a
GQ404807.1	DomesticPig	China	2008-05-15	2008	PCV2a
JX982226.1	DomesticPig	China	2010-05-06	2010	PCV2a
MZ615668.1	WildBoar	China	2018-06-15	2018	PCV2a
MZ606306.1	WildBoar	China	2018-06-15	2018	PCV2a
MZ606300.1	WildBoar	China	2018-06-15	2018	PCV2a
MZ606301.1	WildBoar	China	2018-06-15	2018	PCV2a
MZ615667.1	WildBoar	China	2018-06-15	2018	PCV2a
MT184988.1	DomesticPig	China	2018-06-15	2018	PCV2a
MZ606314.1	WildBoar	China	2019-06-15	2019	PCV2a
OQ241217.1	DomesticPig	Canada	2022-06-15	2022	PCV2a
OR785798.1	DomesticPig	China	2021-08-26	2021	PCV2a
MF314202.1	DomesticPig	Thailand	2010-06-15	2010	PCV2a
ON793633.1	DomesticPig	China	2021-06-15	2021	PCV2a
ON012607.1	DomesticPig	China	2021-06-15	2021	PCV2a
ON248855.1	DomesticPig	China	2021-11-18	2021	PCV2a
OP055742.1	DomesticPig	China	2021-03-27	2021	PCV2a
OP113847.1	DomesticPig	China	2021-06-15	2021	PCV2a
OQ144266.1	DomesticPig	SouthKorea	2021-06-03	2021	PCV2a
OP535490.1	DomesticPig	Colombia	2021-06-15	2021	PCV2a
OR790922.1	DomesticPig	China	2021-09-17	2021	PCV2a
OQ784906.1	DomesticPig	VietNam	2022-08-15	2022	PCV2a
MK585076.1	DomesticPig	China	2018-11-07	2018	PCV2a
OQ749423.1	DomesticPig	China	2021-11-07	2021	PCV2a
OL377266.1	DomesticPig	Poland	2017-06-15	2017	PCV2a
MT185073.1	DomesticPig	China	2017-06-15	2017	PCV2a
KM190993.1	DomesticPig	USA	2012-06-15	2012	PCV2a
KT868417.1	DomesticPig	USA	2012-06-15	2012	PCV2a
LC383451.1	DomesticPig	Japan	2015-06-15	2015	PCV2a
MT302459.1	DomesticPig	China	2018-06-15	2018	PCV2a
MK424115.1	DomesticPig	China	2017-06-15	2017	PCV2a
MH465420.1	DomesticPig	China	2008-06-15	2008	PCV2a
KC702785.1	DomesticPig	USA	2012-02-12	2012	PCV2a
MT376295.1	WildBoar	SouthKorea	2016-06-15	2016	PCV2a
KP420188.1	WildBoar	Ukraine	2010-11-15	2010	PCV2a
JN382178.1	WildBoar	Romania	2011-02-20	2011	PCV2a
JN382158.1	WildBoar	Romania	2011-02-20	2011	PCV2a
JN382163.1	WildBoar	Romania	2011-02-20	2011	PCV2a
JN382162.1	WildBoar	Romania	2011-02-20	2011	PCV2a
MG715497.1	DomesticPig	SouthKorea	2017-06-15	2017	PCV2a
JN382157.1	WildBoar	Romania	2011-02-20	2011	PCV2a
KC924956.1	DomesticPig	Brazil	2010-11-13	2010	PCV2a
KP768482.1	WildBoar	Slovakia	2012-05-05	2012	PCV2a
MF150190.1	DomesticPig	Brazil	2010-11-15	2010	PCV2a
JX948769.1	DomesticPig	China	2010-05-06	2010	PCV2a
JN176181.1	DomesticPig	China	2010-06-15	2010	PCV2a
MF737370.1	WildBoar	China	2016-11-15	2016	PCV2a
AY713470.1	WildBoar	Germany	2004-01-01	2004	PCV2a
OM524609.1	DomesticPig	Malaysia	2019-06-15	2019	PCV2a
KP231135.1	DomesticPig	Italy	2008-10-29	2008	PCV2a
KP420196.1	WildBoar	Ukraine	2011-02-15	2011	PCV2a
FJ716704.1	DomesticPig	China	2008-04-15	2008	PCV2a
MF314228.1	DomesticPig	Thailand	2012-06-15	2012	PCV2a
FJ440338.1	DomesticPig	China	2008-05-15	2008	PCV2a
FJ667593.1	DomesticPig	China	2008-05-15	2008	PCV2a
KP768476.1	WildBoar	Slovakia	2012-04-14	2012	PCV2a
MW974838.1	DomesticPig	China	2019-06-15	2019	PCV2a
KP231144.1	DomesticPig	Italy	2010-10-14	2010	PCV2a
KU697227.1	DomesticPig	USA	2015-06-15	2015	PCV2a
KY940526.1	DomesticPig	China	2014-04-15	2014	PCV2a
MZ666151.1	DomesticPig	Mozambique	2012-06-15	2012	PCV2a
AB361577.1	DomesticPig	Japan	2007-06-12	2007	PCV2a
MF737371.1	WildBoar	China	2016-11-15	2016	PCV2a
KP420201.1	WildBoar	Ukraine	2012-02-15	2012	PCV2a
KP768469.1	WildBoar	Slovakia	2012-04-03	2012	PCV2a
MZ254667.1	DomesticPig	India	2020-06-15	2020	PCV2a
OM743469.1	DomesticPig	Taiwan	2020-08-24	2020	PCV2a
MH920574.1	DomesticPig	China	2017-06-15	2017	PCV2a
OM524602.1	DomesticPig	Malaysia	2017-06-15	2017	PCV2a
KY656104.1	DomesticPig	China	2016-04-15	2016	PCV2a
OQ388329.1	DomesticPig	China	2020-02-20	2020	PCV2a
OR790918.1	DomesticPig	China	2021-04-25	2021	PCV2a
OM681501.1	DomesticPig	Taiwan	2020-05-11	2020	PCV2a
OM274023.1	DomesticPig	China	2020-06-15	2020	PCV2a
OL377290.1	DomesticPig	Spain	2020-06-15	2020	PCV2a
OR567229.1	DomesticPig	China	2018-06-15	2018	PCV2a
OL377717.1	DomesticPig	Germany	2021-06-15	2021	PCV2a
OL677598.1	DomesticPig	Thailand	2019-08-25	2019	PCV2a
MN482049.1	DomesticPig	China	2019-04-15	2019	PCV2a
OP184979.1	DomesticPig	Tanzania	2019-08-20	2019	PCV2a
MN482050.1	DomesticPig	China	2019-04-15	2019	PCV2a
OR567173.1	DomesticPig	China	2016-06-15	2016	PCV2a
MT185028.1	DomesticPig	China	2019-06-15	2019	PCV2a
OL377318.1	DomesticPig	Chile	2020-06-15	2020	PCV2a
OP899470.1	DomesticPig	Italy	2021-12-06	2021	PCV2a
GU325759.1	DomesticPig	China	2009-06-15	2009	PCV2a
OP899467.1	DomesticPig	Italy	2022-06-15	2022	PCV2a
OQ241215.1	DomesticPig	Canada	2021-06-15	2021	PCV2a
MT814844.1	DomesticPig	SouthKorea	2020-01-15	2020	PCV2a
OM681461.1	DomesticPig	Taiwan	2019-08-20	2019	PCV2a
OR542944.1	DomesticPig	China	2021-06-15	2021	PCV2a
OR966798.1	DomesticPig	Italy	2022-02-18	2022	PCV2a
MK604515.1	DomesticPig	China	2017-06-15	2017	PCV2a
MZ747118.1	DomesticPig	China	2019-06-15	2019	PCV2a
OM288654.1	DomesticPig	China	2019-06-15	2019	PCV2a
OL377561.1	DomesticPig	VietNam	2019-06-15	2019	PCV2a
OP899474.1	DomesticPig	Italy	2020-06-15	2020	PCV2a
OR960657.1	DomesticPig	Russia	2021-12-24	2021	PCV2a
OR519924.1	DomesticPig	Italy	2021-06-15	2021	PCV2a
ON862552.1	DomesticPig	China	2021-06-15	2021	PCV2a
OK322705.1	DomesticPig	Chile	2021-06-15	2021	PCV2a
OM897567.1	DomesticPig	China	2021-06-15	2021	PCV2a
MZ593755.1	DomesticPig	China	2021-06-15	2021	PCV2a
MW974857.1	DomesticPig	China	2019-07-15	2019	PCV2a
MT185019.1	DomesticPig	China	2016-06-15	2016	PCV2a
OL377287.1	DomesticPig	Spain	2019-06-15	2019	PCV2a
OL377143.1	DomesticPig	USA	2018-06-15	2018	PCV2a
OM524659.1	DomesticPig	Malaysia	2019-06-15	2019	PCV2a
MK050986.1	DomesticPig	China	2017-06-15	2017	PCV2a
ON862542.1	DomesticPig	China	2021-06-15	2021	PCV2a
OM524599.1	DomesticPig	Malaysia	2018-06-15	2018	PCV2a
MF314241.1	DomesticPig	Thailand	2012-06-15	2012	PCV2a
MW574964.1	DomesticPig	China	2019-06-15	2019	PCV2a
OL677587.1	DomesticPig	Thailand	2019-06-21	2019	PCV2a
MT432431.1	DomesticPig	VietNam	2019-06-12	2019	PCV2a
MT185064.1	DomesticPig	China	2018-06-15	2018	PCV2a
OL377697.1	DomesticPig	France	2021-06-15	2021	PCV2a
ON248870.1	DomesticPig	China	2022-02-23	2022	PCV2a
OL377115.1	DomesticPig	USA	2018-06-15	2018	PCV2a
ON793635.1	DomesticPig	China	2021-06-15	2021	PCV2a
OM524647.1	DomesticPig	Malaysia	2021-06-15	2021	PCV2a
MF169713.1	DomesticPig	Taiwan	2017-01-10	2017	PCV2a
OR533427.1	DomesticPig	China	2015-06-15	2015	PCV2a
MW303946.1	DomesticPig	VietNam	2019-06-15	2019	PCV2a
OR591987.1	DomesticPig	Ukraine	2019-06-15	2019	PCV2a
OL377192.1	DomesticPig	Brazil	2019-06-15	2019	PCV2a
MT302431.1	DomesticPig	China	2018-06-15	2018	PCV2a
ON262097.1	DomesticPig	China	2021-07-07	2021	PCV2a
OK170036.1	DomesticPig	China	2021-08-15	2021	PCV2a
OM524653.1	DomesticPig	Malaysia	2019-06-15	2019	PCV2a
MK347389.1	DomesticPig	China	2018-06-15	2018	PCV2a
MT302382.1	DomesticPig	China	2017-06-15	2017	PCV2a
OR537657.1	DomesticPig	China	2017-06-15	2017	PCV2a
OL377685.1	DomesticPig	Canada	2021-06-15	2021	PCV2a
KY677757.1	DomesticPig	SouthKorea	2016-06-15	2016	PCV2a
MT068215.1	DomesticPig	Italy	2014-01-16	2014	PCV2a
JF928002.1	DomesticPig	China	2011-03-19	2011	PCV2a
JN006443.1	WildBoar	Romania	2008-06-15	2008	PCV2a
MW089678.1	DomesticPig	China	2018-06-15	2018	PCV2a
MZ747115.1	DomesticPig	China	2018-06-15	2018	PCV2a
MT302387.1	DomesticPig	China	2017-06-15	2017	PCV2a
MT184949.1	DomesticPig	China	2018-06-15	2018	PCV2a
OL377056.1	DomesticPig	USA	2017-06-15	2017	PCV2a
OM524646.1	DomesticPig	Malaysia	2021-06-15	2021	PCV2a
MZ593763.1	DomesticPig	China	2021-06-15	2021	PCV2a
MT104511.1	DomesticPig	China	2018-03-13	2018	PCV2a
OR480434.1	DomesticPig	China	2018-03-12	2018	PCV2a
LC310739.1	DomesticPig	Japan	2017-06-15	2017	PCV2a
KY655975.1	DomesticPig	China	2014-01-15	2014	PCV2a
MT185051.1	DomesticPig	China	2016-06-15	2016	PCV2a
KY656024.1	DomesticPig	China	2014-12-15	2014	PCV2a
OL377552.1	DomesticPig	VietNam	2018-06-15	2018	PCV2a
MH920551.1	DomesticPig	China	2017-06-15	2017	PCV2a
MT376339.1	WildBoar	SouthKorea	2017-06-15	2017	PCV2a
KT868411.1	DomesticPig	USA	2012-06-15	2012	PCV2a
MZ954899.1	DomesticPig	VietNam	2012-06-15	2012	PCV2a
KU697262.1	DomesticPig	USA	2015-07-15	2015	PCV2a
KT867992.1	DomesticPig	USA	2012-06-15	2012	PCV2a
KM190996.1	DomesticPig	USA	2012-06-15	2012	PCV2a
KF027496.1	DomesticPig	China	2012-06-15	2012	PCV2a
KY806036.1	DomesticPig	UnitedKingdom	2012-06-15	2012	PCV2a
JX204386.1	DomesticPig	China	2012-05-30	2012	PCV2a
KT868400.1	DomesticPig	USA	2012-06-15	2012	PCV2a
KM191000.1	DomesticPig	USA	2012-06-15	2012	PCV2a
MT376321.1	WildBoar	SouthKorea	2017-06-15	2017	PCV2a
MH465402.1	DomesticPig	China	2008-06-15	2008	PCV2a
HM038030.1	DomesticPig	China	2008-06-03	2008	PCV2a
MZ954924.1	DomesticPig	VietNam	2016-06-15	2016	PCV2a
MT185090.1	DomesticPig	China	2018-06-15	2018	PCV2a
MK006036.1	DomesticPig	SouthKorea	2017-06-15	2017	PCV2a
FJ948168.1	DomesticPig	China	2008-12-15	2008	PCV2a
JX948783.1	DomesticPig	China	2011-07-04	2011	PCV2a
MK426833.1	DomesticPig	China	2017-01-01	2017	PCV2a
MH465405.1	DomesticPig	China	2012-06-15	2012	PCV2a
KT868314.1	DomesticPig	USA	2004-06-15	2004	PCV2a
JQ002671.1	DomesticPig	China	2011-06-15	2011	PCV2a
MF150188.1	DomesticPig	Brazil	2010-11-15	2010	PCV2a
JF683399.1	DomesticPig	Taiwan	2010-01-15	2010	PCV2a
HQ378158.1	DomesticPig	Serbia	2010-01-19	2010	PCV2a
KC800636.1	DomesticPig	China	2012-03-16	2012	PCV2a
KC620532.1	DomesticPig	SouthKorea	2004-06-15	2004	PCV2a
KJ680368.1	DomesticPig	China	2012-02-03	2012	PCV2a
KT868337.1	DomesticPig	USA	2002-06-15	2002	PCV2a
KX960936.1	DomesticPig	China	2012-06-01	2012	PCV2a
KT868001.1	DomesticPig	USA	2012-06-15	2012	PCV2a
GQ359007.1	DomesticPig	China	2008-10-28	2008	PCV2a
MH341492.1	DomesticPig	China	2014-06-03	2014	PCV2a
KU317477.1	DomesticPig	China	2015-03-15	2015	PCV2a
OR592004.1	DomesticPig	Ukraine	2012-06-15	2012	PCV2a
OP055738.1	DomesticPig	China	2020-11-09	2020	PCV2a
GQ404808.1	DomesticPig	China	2008-05-15	2008	PCV2a
KR054744.1	DomesticPig	Japan	2008-06-15	2008	PCV2a
OR542949.1	DomesticPig	China	2021-06-15	2021	PCV2a
MW089705.1	DomesticPig	China	2018-06-15	2018	PCV2a
KY806014.1	DomesticPig	UnitedKingdom	2008-06-15	2008	PCV2a
FJ716703.1	DomesticPig	China	2008-04-15	2008	PCV2a
MT068248.1	DomesticPig	Italy	2017-04-11	2017	PCV2a
MT376333.1	WildBoar	SouthKorea	2014-06-15	2014	PCV2a
KT868413.1	DomesticPig	USA	2012-06-15	2012	PCV2a
KU697279.1	DomesticPig	USA	2015-07-15	2015	PCV2a
KX098714.1	DomesticPig	USA	2015-12-15	2015	PCV2a
MZ954901.1	DomesticPig	VietNam	2012-06-15	2012	PCV2a
KU697051.1	DomesticPig	USA	2015-02-20	2015	PCV2a
KC515000.1	DomesticPig	China	2012-06-15	2012	PCV2a
MF314259.1	DomesticPig	Thailand	2012-06-15	2012	PCV2a
KT868398.1	DomesticPig	USA	2012-06-15	2012	PCV2a
MF169737.1	DomesticPig	Taiwan	2012-09-15	2012	PCV2a
KT868390.1	DomesticPig	USA	2012-06-15	2012	PCV2a
OL377255.1	DomesticPig	France	2019-06-15	2019	PCV2a
OL377123.1	DomesticPig	USA	2018-06-15	2018	PCV2a
KX844824.1	DomesticPig	China	2015-06-15	2015	PCV2a
MH059565.1	DomesticPig	China	2017-06-15	2017	PCV2a
MZ197169.1	DomesticPig	India	2021-06-15	2021	PCV2a
MF314292.1	DomesticPig	Thailand	2014-06-15	2014	PCV2a
OR591997.1	DomesticPig	Ukraine	2012-06-15	2012	PCV2a
MT543009.1	DomesticPig	China	2018-06-15	2018	PCV2a
OR567216.1	DomesticPig	China	2017-06-15	2017	PCV2a
OP184921.1	DomesticPig	Tanzania	2021-03-12	2021	PCV2a
ON729973.1	DomesticPig	DominicanRepublic	2020-06-15	2020	PCV2a
MH379263.1	DomesticPig	India	2017-08-07	2017	PCV2a
FJ755686.1	DomesticPig	SouthKorea	2008-08-21	2008	PCV2a
GQ359008.1	DomesticPig	China	2008-12-28	2008	PCV2a
KY806003.1	DomesticPig	UnitedKingdom	2008-06-15	2008	PCV2a
HQ591374.1	DomesticPig	Croatia	2008-06-15	2008	PCV2a
MH094768.1	DomesticPig	China	2017-12-20	2017	PCV2a
MZ254670.1	DomesticPig	India	2020-06-15	2020	PCV2a
MH094778.1	DomesticPig	China	2017-12-20	2017	PCV2a
KC515026.1	DomesticPig	China	2012-06-15	2012	PCV2a
KC620529.1	DomesticPig	SouthKorea	2002-06-15	2002	PCV2a
JX406420.1	DomesticPig	China	2011-09-29	2011	PCV2a
AY874168.1	WildBoar	Hungary	2002-06-15	2002	PCV2a
OL377508.1	DomesticPig	Japan	2018-06-15	2018	PCV2a
OR567240.1	DomesticPig	China	2021-06-15	2021	PCV2a
OP263057.1	DomesticPig	China	2021-12-14	2021	PCV2a
FJ870967.1	DomesticPig	China	2008-06-15	2008	PCV2a
KP231132.1	DomesticPig	Italy	2008-07-21	2008	PCV2a
KC515017.1	DomesticPig	China	2012-06-15	2012	PCV2a
JF683387.1	DomesticPig	Taiwan	2002-02-15	2002	PCV2a
KF742551.1	DomesticPig	China	2012-06-04	2012	PCV2a
JF927978.1	DomesticPig	Taiwan	2002-03-15	2002	PCV2a
KM191007.1	DomesticPig	USA	2012-06-15	2012	PCV2a
JF927979.1	DomesticPig	Taiwan	2002-04-15	2002	PCV2a
KC699530.1	DomesticPig	USA	2012-02-12	2012	PCV2a
JN133304.1	DomesticPig	Spain	2002-06-15	2002	PCV2a
MZ615675.1	WildBoar	China	2019-06-15	2019	PCV2b
MZ606321.1	WildBoar	China	2019-06-15	2019	PCV2b
MW889027.1	WildBoar	China	2020-06-15	2020	PCV2b
MZ615672.1	WildBoar	China	2018-06-15	2018	PCV2b
MZ606307.1	WildBoar	China	2018-06-15	2018	PCV2b
MZ606308.1	WildBoar	China	2018-06-15	2018	PCV2b
MZ606311.1	WildBoar	China	2018-06-15	2018	PCV2b
MZ615669.1	WildBoar	China	2018-06-15	2018	PCV2b
MZ615670.1	WildBoar	China	2018-06-15	2018	PCV2b
MZ606289.1	WildBoar	China	2018-06-15	2018	PCV2b
MN258755.1	DomesticPig	China	2019-01-15	2019	PCV2b
MW241607.1	DomesticPig	VietNam	2019-06-15	2019	PCV2b
MT185086.1	DomesticPig	China	2018-06-15	2018	PCV2b
MT302528.1	DomesticPig	China	2019-06-15	2019	PCV2b
MZ606327.1	WildBoar	China	2019-06-15	2019	PCV2b
OL377621.1	DomesticPig	Japan	2020-06-15	2020	PCV2b
ON862556.1	DomesticPig	China	2022-06-15	2022	PCV2b
MK504404.1	DomesticPig	USA	2018-06-15	2018	PCV2b
MT814850.1	DomesticPig	SouthKorea	2020-03-15	2020	PCV2b
KX828221.1	DomesticPig	SouthKorea	2012-06-15	2012	PCV2b
MW974860.1	DomesticPig	China	2019-01-15	2019	PCV2b
MW819708.1	DomesticPig	China	2019-10-25	2019	PCV2b
MT184978.1	DomesticPig	China	2019-06-15	2019	PCV2b
MZ606292.1	WildBoar	China	2018-06-15	2018	PCV2b
MT302453.1	DomesticPig	China	2018-06-15	2018	PCV2b
OR537636.1	DomesticPig	China	2017-06-15	2017	PCV2b
KY806032.1	DomesticPig	UnitedKingdom	2011-06-15	2011	PCV2b
MT184985.1	DomesticPig	China	2017-06-15	2017	PCV2b
OP184929.1	DomesticPig	Tanzania	2022-03-29	2022	PCV2b
MF679567.1	DomesticPig	China	2017-06-15	2017	PCV2b
KY347899.1	DomesticPig	China	2016-06-15	2016	PCV2b
KY655989.1	DomesticPig	China	2014-06-15	2014	PCV2b
MZ606287.1	WildBoar	China	2018-06-15	2018	PCV2b
OL377259.1	DomesticPig	Italy	2019-06-15	2019	PCV2b
MZ606360.1	WildBoar	China	2019-06-15	2019	PCV2b
OQ874786.1	DomesticPig	China	2022-09-16	2022	PCV2b
ON248859.1	DomesticPig	China	2021-11-25	2021	PCV2b
MF314223.1	DomesticPig	Thailand	2011-06-15	2011	PCV2b
LC310735.1	DomesticPig	Japan	2016-06-15	2016	PCV2b
MW089644.1	DomesticPig	China	2016-06-15	2016	PCV2b
LC310737.1	DomesticPig	Japan	2017-06-15	2017	PCV2b
MZ606353.1	WildBoar	China	2020-06-15	2020	PCV2b
MF737383.1	WildBoar	China	2016-11-15	2016	PCV2b
MF737382.1	WildBoar	China	2016-11-15	2016	PCV2b
MT185056.1	DomesticPig	China	2018-06-15	2018	PCV2b
MG245867.1	DomesticPig	China	2016-06-15	2016	PCV2b
OL677581.1	DomesticPig	Thailand	2019-12-13	2019	PCV2b
MW627196.1	DomesticPig	India	2019-06-15	2019	PCV2b
OP184922.1	DomesticPig	Tanzania	2021-04-01	2021	PCV2b
KF027495.1	DomesticPig	China	2012-06-15	2012	PCV2b
MZ606359.1	WildBoar	China	2019-06-15	2019	PCV2b
MZ606347.1	WildBoar	China	2019-06-15	2019	PCV2b
KU697288.1	DomesticPig	USA	2015-09-15	2015	PCV2b
OQ749426.1	DomesticPig	China	2022-01-17	2022	PCV2b
OR537654.1	DomesticPig	China	2017-06-15	2017	PCV2b
OR537645.1	DomesticPig	China	2017-06-15	2017	PCV2b
OR480440.1	DomesticPig	China	2017-10-24	2017	PCV2b
KX098749.1	DomesticPig	USA	2016-01-15	2016	PCV2b
MW089657.1	DomesticPig	China	2017-06-15	2017	PCV2b
MW089666.1	DomesticPig	China	2017-06-15	2017	PCV2b
MK604511.1	DomesticPig	China	2016-06-15	2016	PCV2b
KX169301.1	DomesticPig	China	2015-08-27	2015	PCV2b
MZ606358.1	WildBoar	China	2019-06-15	2019	PCV2b
MZ606363.1	WildBoar	China	2020-06-15	2020	PCV2b
OL377674.1	DomesticPig	Chile	2021-06-15	2021	PCV2b
OP860367.1	DomesticPig	China	2021-06-15	2021	PCV2b
PP158533.1	DomesticPig	China	2018-06-15	2018	PCV2b
MH593263.1	DomesticPig	China	2018-06-15	2018	PCV2b
MZ606313.1	WildBoar	China	2019-06-15	2019	PCV2b
MT068284.1	WildBoar	Italy	2017-06-15	2017	PCV2b
MF737378.1	WildBoar	China	2015-11-15	2015	PCV2b
OR480476.1	DomesticPig	China	2022-09-14	2022	PCV2b
OR533441.1	DomesticPig	China	2016-06-15	2016	PCV2b
MT068256.1	DomesticPig	Italy	2017-05-18	2017	PCV2b
OR480436.1	DomesticPig	China	2020-10-05	2020	PCV2b
MT432442.1	DomesticPig	VietNam	2018-11-06	2018	PCV2b
OR537632.1	DomesticPig	China	2017-06-15	2017	PCV2b
MK504415.1	DomesticPig	USA	2017-06-15	2017	PCV2b
OL377044.1	DomesticPig	USA	2017-06-15	2017	PCV2b
OL377007.1	DomesticPig	USA	2017-06-15	2017	PCV2b
KX352156.1	DomesticPig	China	2014-05-16	2014	PCV2b
OL377053.1	DomesticPig	USA	2017-06-15	2017	PCV2b
MW089662.1	DomesticPig	China	2017-06-15	2017	PCV2b
KX352153.1	DomesticPig	China	2013-06-10	2013	PCV2b
KX098780.1	DomesticPig	USA	2016-03-15	2016	PCV2b
MT505403.1	DomesticPig	Argentina	2014-06-15	2014	PCV2b
MW889032.1	WildBoar	China	2020-06-15	2020	PCV2b
MW889030.1	WildBoar	China	2020-06-15	2020	PCV2b
MW889018.1	WildBoar	China	2020-06-15	2020	PCV2b
MW889024.1	WildBoar	China	2020-06-15	2020	PCV2b
MW889017.1	WildBoar	China	2020-06-15	2020	PCV2b
MW889014.1	WildBoar	China	2020-06-15	2020	PCV2b
MW889015.1	WildBoar	China	2020-06-15	2020	PCV2b
MW889019.1	WildBoar	China	2020-06-15	2020	PCV2b
MT498585.1	DomesticPig	Mexico	2019-07-15	2019	PCV2b
KP231122.1	DomesticPig	Italy	2011-08-05	2011	PCV2b
MZ151441.1	DomesticPig	China	2018-06-15	2018	PCV2b
MW889039.1	WildBoar	China	2020-06-15	2020	PCV2b
MW889036.1	WildBoar	China	2020-06-15	2020	PCV2b
MW889013.1	WildBoar	China	2020-06-15	2020	PCV2b
MW889034.1	WildBoar	China	2020-06-15	2020	PCV2b
MZ615671.1	WildBoar	China	2018-06-15	2018	PCV2b
MZ606309.1	WildBoar	China	2018-06-15	2018	PCV2b
MZ606298.1	WildBoar	China	2018-06-15	2018	PCV2b
MZ606297.1	WildBoar	China	2018-06-15	2018	PCV2b
MZ606310.1	WildBoar	China	2018-06-15	2018	PCV2b
MZ615666.1	WildBoar	China	2018-06-15	2018	PCV2b
MZ606342.1	WildBoar	China	2019-06-15	2019	PCV2b
KM190984.1	DomesticPig	USA	2012-06-15	2012	PCV2b
MF737381.1	WildBoar	China	2015-11-15	2015	PCV2b
MF737380.1	WildBoar	China	2015-11-15	2015	PCV2b
MW974859.1	DomesticPig	China	2019-07-15	2019	PCV2b
MW974846.1	DomesticPig	China	2019-06-15	2019	PCV2b
OL377279.1	DomesticPig	Poland	2017-06-15	2017	PCV2b
MT498581.1	DomesticPig	Mexico	2018-07-15	2018	PCV2b
MT185094.1	DomesticPig	China	2018-06-15	2018	PCV2b
MW561997.1	DomesticPig	China	2018-06-15	2018	PCV2b
MW051676.1	DomesticPig	USA	2018-06-15	2018	PCV2b
KU311030.1	DomesticPig	China	2014-09-10	2014	PCV2b
OL377058.1	DomesticPig	USA	2017-06-15	2017	PCV2b
KY810319.1	DomesticPig	SouthKorea	2016-06-15	2016	PCV2b
MH414518.1	DomesticPig	China	2017-11-15	2017	PCV2b
KX161669.1	DomesticPig	China	2015-06-15	2015	PCV2b
OL377705.1	DomesticPig	Germany	2021-06-15	2021	PCV2b
OL377018.1	DomesticPig	USA	2017-06-15	2017	PCV2b
KX098776.1	DomesticPig	USA	2016-03-15	2016	PCV2b
MH465423.1	DomesticPig	China	2012-06-15	2012	PCV2b
KP231149.1	DomesticPig	Italy	2010-08-09	2010	PCV2b
OR480441.1	DomesticPig	China	2017-06-27	2017	PCV2b
OM524605.1	DomesticPig	Malaysia	2017-06-15	2017	PCV2b
MH373556.1	DomesticPig	China	2017-04-14	2017	PCV2b
MZ606326.1	WildBoar	China	2019-06-15	2019	PCV2b
OL377370.1	DomesticPig	Mexico	2018-06-15	2018	PCV2b
MH920556.1	DomesticPig	China	2017-06-15	2017	PCV2b
OR537650.1	DomesticPig	China	2017-06-15	2017	PCV2b
OR567197.1	DomesticPig	China	2017-06-15	2017	PCV2b
MH094779.1	DomesticPig	China	2017-12-20	2017	PCV2b
MT185075.1	DomesticPig	China	2017-06-15	2017	PCV2b
MW974865.1	DomesticPig	China	2019-05-15	2019	PCV2b
MW538944.1	DomesticPig	China	2019-03-08	2019	PCV2b
OP899475.1	DomesticPig	Italy	2019-06-15	2019	PCV2b
MH055405.1	DomesticPig	China	2016-06-15	2016	PCV2b
MW297161.1	DomesticPig	Namibia	2019-09-15	2019	PCV2b
AY874165.1	WildBoar	Hungary	2002-06-15	2002	PCV2b
HQ378164.1	DomesticPig	Serbia	2009-04-27	2009	PCV2b
OL377088.1	DomesticPig	USA	2018-06-15	2018	PCV2b
MZ606305.1	WildBoar	China	2018-06-15	2018	PCV2b
MZ606302.1	WildBoar	China	2018-06-15	2018	PCV2b
MZ606303.1	WildBoar	China	2018-06-15	2018	PCV2b
MZ955991.1	DomesticPig	India	2021-06-15	2021	PCV2b
MH094767.1	DomesticPig	China	2017-12-20	2017	PCV2b
KT867955.1	DomesticPig	USA	2010-06-15	2010	PCV2b
OL377273.1	DomesticPig	Poland	2017-06-15	2017	PCV2b
MW889012.1	WildBoar	China	2020-06-15	2020	PCV2b
MW889026.1	WildBoar	China	2020-06-15	2020	PCV2b
MW889016.1	WildBoar	China	2020-06-15	2020	PCV2b
MZ615674.1	WildBoar	China	2019-06-15	2019	PCV2b
MZ606350.1	WildBoar	China	2019-06-15	2019	PCV2b
OR960663.1	DomesticPig	Russia	2021-12-30	2021	PCV2b
OL377559.1	DomesticPig	VietNam	2019-06-15	2019	PCV2b
KY656014.1	DomesticPig	China	2014-10-15	2014	PCV2b
MW819711.1	DomesticPig	China	2019-07-18	2019	PCV2b
KX960938.1	DomesticPig	China	2012-06-01	2012	PCV2b
MF314236.1	DomesticPig	Thailand	2012-06-15	2012	PCV2b
KX247804.1	DomesticPig	China	2015-12-15	2015	PCV2b
OL377361.1	DomesticPig	Germany	2019-06-15	2019	PCV2b
MK404177.1	DomesticPig	China	2017-06-15	2017	PCV2b
OP263064.1	DomesticPig	China	2022-03-20	2022	PCV2b
MF589534.1	DomesticPig	China	2014-06-15	2014	PCV2b
MK015042.1	DomesticPig	China	2017-06-15	2017	PCV2b
OL677585.1	DomesticPig	Thailand	2019-05-23	2019	PCV2b
OM677734.1	DomesticPig	Taiwan	2019-02-18	2019	PCV2b
MZ606317.1	WildBoar	China	2019-06-15	2019	PCV2b
MH465469.1	DomesticPig	China	2016-06-15	2016	PCV2b
MT302501.1	DomesticPig	China	2016-06-15	2016	PCV2b
KM235959.1	DomesticPig	China	2014-07-14	2014	PCV2b
MH465400.1	DomesticPig	China	2016-06-15	2016	PCV2b
OM677731.1	DomesticPig	Taiwan	2019-01-22	2019	PCV2b
MT302399.1	DomesticPig	China	2016-06-15	2016	PCV2b
MN482041.1	DomesticPig	China	2018-10-15	2018	PCV2b
OL314155.1	DomesticPig	VietNam	2020-06-15	2020	PCV2b
MH465441.1	DomesticPig	China	2015-06-15	2015	PCV2b
MW804284.1	DomesticPig	China	2019-06-15	2019	PCV2b
MZ161163.1	DomesticPig	China	2019-12-27	2019	PCV2b
MZ606320.1	WildBoar	China	2019-06-15	2019	PCV2b
JX534236.1	DomesticPig	China	2012-06-15	2012	PCV2b
KC515029.1	DomesticPig	China	2012-06-15	2012	PCV2b
OR960674.1	DomesticPig	Russia	2022-02-18	2022	PCV2b
MH480644.1	DomesticPig	China	2017-05-15	2017	PCV2b
OP055744.1	DomesticPig	China	2021-06-14	2021	PCV2b
MH341494.1	DomesticPig	China	2015-10-31	2015	PCV2b
MT068233.1	DomesticPig	Italy	2015-07-24	2015	PCV2b
ON098567.1	DomesticPig	Nigeria	2020-01-15	2020	PCV2b
OR542943.1	DomesticPig	China	2021-06-15	2021	PCV2b
OR960665.1	DomesticPig	Russia	2022-06-15	2022	PCV2b
OL377030.1	DomesticPig	USA	2017-06-15	2017	PCV2b
OL377433.1	DomesticPig	Colombia	2021-06-15	2021	PCV2b
OP374035.1	DomesticPig	China	2022-07-15	2022	PCV2b
MZ606322.1	WildBoar	China	2019-06-15	2019	PCV2b
KT868393.1	DomesticPig	USA	2012-06-15	2012	PCV2b
MZ954918.1	DomesticPig	VietNam	2014-06-15	2014	PCV2b
OK322706.1	DomesticPig	Chile	2020-06-15	2020	PCV2b
OM677741.1	DomesticPig	Taiwan	2019-05-14	2019	PCV2b
MZ606294.1	WildBoar	China	2018-06-15	2018	PCV2b
MW889031.1	WildBoar	China	2020-06-15	2020	PCV2b
KT336608.1	DomesticPig	VietNam	2014-06-15	2014	PCV2b
KP231156.1	DomesticPig	Italy	2011-02-04	2011	PCV2b
OL377614.1	DomesticPig	Japan	2019-06-15	2019	PCV2b
KU557354.1	DomesticPig	China	2015-11-11	2015	PCV2b
MG813265.1	DomesticPig	China	2017-08-15	2017	PCV2b
MW561998.1	DomesticPig	China	2018-06-15	2018	PCV2b
OQ291182.1	DomesticPig	China	2021-05-01	2021	PCV2b
MF679594.1	DomesticPig	China	2016-06-15	2016	PCV2b
MZ606335.1	WildBoar	China	2019-06-15	2019	PCV2b
MW889025.1	WildBoar	China	2020-06-15	2020	PCV2b
MW889037.1	WildBoar	China	2020-06-15	2020	PCV2b
MW889023.1	WildBoar	China	2020-06-15	2020	PCV2b
MW889028.1	WildBoar	China	2020-06-15	2020	PCV2b
MW889029.1	WildBoar	China	2020-06-15	2020	PCV2b
MW889033.1	WildBoar	China	2020-06-15	2020	PCV2b
MW889020.1	WildBoar	China	2020-06-15	2020	PCV2b
MW889038.1	WildBoar	China	2020-06-15	2020	PCV2b
MW889035.1	WildBoar	China	2020-06-15	2020	PCV2b
MW889022.1	WildBoar	China	2020-06-15	2020	PCV2b
OL677611.1	DomesticPig	Thailand	2020-11-27	2020	PCV2b
MK347398.1	DomesticPig	China	2018-06-15	2018	PCV2b
AY874164.1	WildBoar	Hungary	2002-06-15	2002	PCV2b
KY655994.1	DomesticPig	China	2014-07-15	2014	PCV2b
OL677582.1	DomesticPig	Thailand	2019-05-24	2019	PCV2b
MW974856.1	DomesticPig	China	2019-09-15	2019	PCV2b
MN539515.1	DomesticPig	China	2019-06-15	2019	PCV2b
ON098572.1	DomesticPig	Nigeria	2020-10-15	2020	PCV2b
MT184976.1	DomesticPig	China	2019-06-15	2019	PCV2b
MZ667313.1	DomesticPig	China	2018-02-20	2018	PCV2b
OL377509.1	DomesticPig	Thailand	2021-06-15	2021	PCV2b
OL377347.1	DomesticPig	France	2020-06-15	2020	PCV2b
MW241610.2	DomesticPig	VietNam	2018-06-15	2018	PCV2b
OQ291188.1	DomesticPig	China	2021-05-01	2021	PCV2b
OL377590.1	DomesticPig	Japan	2020-06-15	2020	PCV2b
OR480437.1	DomesticPig	China	2022-02-24	2022	PCV2b
OM681472.1	DomesticPig	Taiwan	2019-09-30	2019	PCV2b
OP535494.1	DomesticPig	Colombia	2021-06-15	2021	PCV2b
MT302497.1	DomesticPig	China	2017-06-15	2017	PCV2b
MG893894.1	DomesticPig	China	2016-06-15	2016	PCV2b
OR537646.1	DomesticPig	China	2017-06-15	2017	PCV2b
MW974868.1	DomesticPig	China	2019-06-15	2019	PCV2b
KP231114.1	DomesticPig	Italy	2011-08-05	2011	PCV2b
KY806071.1	DomesticPig	UnitedKingdom	2014-06-15	2014	PCV2b
JN006455.1	WildBoar	Romania	2008-06-15	2008	PCV2b
JN006454.1	WildBoar	Romania	2008-06-15	2008	PCV2b
OL377307.1	DomesticPig	UnitedKingdom	2019-06-15	2019	PCV2b
OM818369.1	WildBoar	Italy	2021-06-15	2021	PCV2b
OP055739.1	DomesticPig	China	2020-12-23	2020	PCV2b
OL377460.1	DomesticPig	Denmark	2020-06-15	2020	PCV2b
OL377323.1	DomesticPig	Belgium	2019-06-15	2019	PCV2b
MW974871.1	DomesticPig	China	2019-06-15	2019	PCV2b
OL377264.1	DomesticPig	Poland	2017-06-15	2017	PCV2b
OL677590.1	DomesticPig	Thailand	2019-01-16	2019	PCV2b
MT432433.1	DomesticPig	VietNam	2019-08-28	2019	PCV2b
JF928006.1	DomesticPig	China	2011-03-19	2011	PCV2b
KX161670.1	DomesticPig	China	2009-06-15	2009	PCV2b
FJ594471.1	DomesticPig	China	2008-01-15	2008	PCV2b
KM191042.1	DomesticPig	USA	2011-02-15	2011	PCV2b
KC261601.1	WildBoar	Brazil	2008-06-15	2008	PCV2b
KC261600.1	WildBoar	Brazil	2008-06-15	2008	PCV2b
KC620503.1	WildBoar	SouthKorea	2011-06-15	2011	PCV2b
KP420197.1	WildBoar	Ukraine	2010-12-15	2010	PCV2b
MF616432.1	WildBoar	Uruguay	2012-06-15	2012	PCV2b
KT216675.1	WildBoar	Brazil	2012-06-15	2012	PCV2b
KT216674.1	WildBoar	Brazil	2012-06-15	2012	PCV2b
KT216676.1	WildBoar	Brazil	2012-06-15	2012	PCV2b
KT216677.1	WildBoar	Brazil	2012-06-15	2012	PCV2b
KR559724.1	WildBoar	Italy	2011-06-15	2011	PCV2b
JN006462.1	WildBoar	Romania	2010-06-15	2010	PCV2b
KT867985.1	DomesticPig	USA	2010-06-15	2010	PCV2b
KM191127.1	DomesticPig	Mexico	2011-09-15	2011	PCV2b
KP420203.1	WildBoar	Ukraine	2012-01-15	2012	PCV2b
KP420195.1	WildBoar	Ukraine	2011-02-15	2011	PCV2b
MZ954895.1	DomesticPig	VietNam	2010-06-15	2010	PCV2b
KR559703.1	WildBoar	Italy	2010-06-15	2010	PCV2b
KT867946.1	DomesticPig	USA	2013-06-15	2013	PCV2b
MT376305.1	WildBoar	SouthKorea	2017-06-15	2017	PCV2b
JQ413808.1	DomesticPig	China	2011-03-15	2011	PCV2b
FJ233906.1	DomesticPig	Canada	2008-05-15	2008	PCV2b
MF314206.1	DomesticPig	Thailand	2010-06-15	2010	PCV2b
KM191041.1	DomesticPig	USA	2011-03-15	2011	PCV2b
KX960939.1	DomesticPig	China	2012-06-01	2012	PCV2b
HQ591375.1	DomesticPig	Croatia	2008-06-15	2008	PCV2b
MT376379.1	WildBoar	SouthKorea	2014-06-15	2014	PCV2b
KP768471.1	WildBoar	Slovakia	2012-04-03	2012	PCV2b
MT068286.1	WildBoar	Italy	2017-06-15	2017	PCV2b
KM191036.1	DomesticPig	USA	2011-10-15	2011	PCV2b
KP420190.1	WildBoar	Ukraine	2011-02-15	2011	PCV2b
KJ094605.1	DomesticPig	Brazil	2010-06-15	2010	PCV2b
MT376357.1	WildBoar	SouthKorea	2013-06-15	2013	PCV2b
MW089723.1	DomesticPig	China	2018-06-15	2018	PCV2b
KM042406.1	DomesticPig	VietNam	2011-04-01	2011	PCV2b
JN006461.1	WildBoar	Romania	2010-06-15	2010	PCV2b
JN006460.1	WildBoar	Romania	2010-06-15	2010	PCV2b
KX904946.1	DomesticPig	China	2010-10-05	2010	PCV2b
KX161680.1	DomesticPig	China	2010-06-15	2010	PCV2b
KP420182.1	WildBoar	Ukraine	2011-01-15	2011	PCV2b
KP420181.1	WildBoar	Ukraine	2011-01-15	2011	PCV2b
OM524672.1	DomesticPig	Malaysia	2019-06-15	2019	PCV2b
OL377525.1	DomesticPig	VietNam	2019-06-15	2019	PCV2b
KC515027.1	DomesticPig	China	2012-06-15	2012	PCV2b
KY806052.1	DomesticPig	UnitedKingdom	2012-06-15	2012	PCV2b
KX929017.1	DomesticPig	China	2015-06-15	2015	PCV2b
MW820696.1	DomesticPig	China	2018-04-16	2018	PCV2b
KY806053.1	DomesticPig	UnitedKingdom	2014-06-15	2014	PCV2b
MH465430.1	DomesticPig	China	2016-06-15	2016	PCV2b
OL377481.1	DomesticPig	France	2020-06-15	2020	PCV2b
OP860366.1	DomesticPig	China	2021-06-15	2021	PCV2b
HQ831540.1	DomesticPig	Portugal	2010-03-16	2010	PCV2b
HM535639.1	DomesticPig	China	2010-04-26	2010	PCV2b
MF679600.1	DomesticPig	China	2012-06-15	2012	PCV2b
MF616436.1	WildBoar	Uruguay	2012-06-15	2012	PCV2b
KM880085.1	DomesticPig	China	2014-04-25	2014	PCV2b
JQ181600.1	DomesticPig	VietNam	2011-06-15	2011	PCV2b
JF928004.1	DomesticPig	China	2011-03-19	2011	PCV2b
KF850460.1	DomesticPig	China	2010-04-02	2010	PCV2b
JF927990.1	DomesticPig	Taiwan	2010-07-15	2010	PCV2b
KJ680355.1	DomesticPig	China	2010-11-20	2010	PCV2b
JF317588.1	DomesticPig	SouthKorea	2010-06-15	2010	PCV2b
OL377384.1	DomesticPig	Poland	2020-06-15	2020	PCV2b
MT302415.1	DomesticPig	China	2018-06-15	2018	PCV2b
OL377534.1	DomesticPig	VietNam	2018-06-15	2018	PCV2b
KP231116.1	DomesticPig	Italy	2011-07-07	2011	PCV2b
KP231119.1	DomesticPig	Italy	2011-08-05	2011	PCV2b
KP231121.1	DomesticPig	Italy	2011-11-09	2011	PCV2b
MZ606328.1	WildBoar	China	2019-06-15	2019	PCV2b
MH094791.1	DomesticPig	China	2017-12-20	2017	PCV2b
KP231165.1	DomesticPig	Italy	2008-03-06	2008	PCV2b
OM681489.1	DomesticPig	Taiwan	2020-02-19	2020	PCV2b
MW089685.1	DomesticPig	China	2018-06-15	2018	PCV2b
JF683406.1	DomesticPig	Taiwan	2010-07-15	2010	PCV2b
JN411095.1	DomesticPig	China	2011-06-15	2011	PCV2b
JN006465.1	WildBoar	Romania	2010-06-15	2010	PCV2b
MT432451.1	DomesticPig	VietNam	2019-01-08	2019	PCV2b
KR559688.1	DomesticPig	Italy	2010-06-15	2010	PCV2b
OR591995.1	DomesticPig	Ukraine	2012-06-15	2012	PCV2b
KY806035.1	DomesticPig	UnitedKingdom	2012-06-15	2012	PCV2b
MF314233.1	DomesticPig	Thailand	2012-06-15	2012	PCV2b
MF314242.1	DomesticPig	Thailand	2012-06-15	2012	PCV2b
KC238430.1	DomesticPig	VietNam	2012-06-15	2012	PCV2b
JN382171.1	WildBoar	Romania	2011-02-20	2011	PCV2b
JN382169.1	WildBoar	Romania	2011-02-20	2011	PCV2b
OR519952.1	WildBoar	Italy	2021-06-15	2021	PCV2b
KX960930.1	DomesticPig	China	2011-06-01	2011	PCV2b
KC620513.1	WildBoar	SouthKorea	2012-06-15	2012	PCV2b
MT432462.1	DomesticPig	VietNam	2019-01-16	2019	PCV2b
KM042405.1	DomesticPig	VietNam	2011-03-29	2011	PCV2b
MT432456.1	DomesticPig	VietNam	2019-01-21	2019	PCV2b
MW804285.1	DomesticPig	China	2020-06-15	2020	PCV2b
OL677580.1	DomesticPig	Thailand	2019-10-01	2019	PCV2b
MN539528.1	DomesticPig	China	2019-06-15	2019	PCV2b
OL377545.1	DomesticPig	VietNam	2019-06-15	2019	PCV2b
KR559707.1	WildBoar	Italy	2011-06-15	2011	PCV2b
KR559704.1	WildBoar	Italy	2010-06-15	2010	PCV2b
KR559705.1	WildBoar	Italy	2010-06-15	2010	PCV2b
MG229681.1	DomesticPig	China	2014-06-15	2014	PCV2b
KP231115.1	DomesticPig	Italy	2012-04-06	2012	PCV2b
KY806037.1	DomesticPig	UnitedKingdom	2012-06-15	2012	PCV2b
KP768480.1	WildBoar	Slovakia	2012-05-05	2012	PCV2b
KC800638.1	DomesticPig	China	2012-01-02	2012	PCV2b
MF314243.1	DomesticPig	Thailand	2012-06-15	2012	PCV2b
MT068216.1	DomesticPig	Italy	2014-01-22	2014	PCV2b
GQ359004.1	DomesticPig	China	2008-10-28	2008	PCV2b
KP231131.1	DomesticPig	Italy	2008-05-06	2008	PCV2b
KF850465.1	DomesticPig	China	2011-03-13	2011	PCV2b
FJ598045.1	DomesticPig	China	2008-06-15	2008	PCV2b
JN615187.1	DomesticPig	China	2011-04-16	2011	PCV2b
MT068265.1	DomesticPig	Italy	2015-09-07	2015	PCV2b
OL377650.1	DomesticPig	Japan	2020-06-15	2020	PCV2b
OP535521.1	DomesticPig	Colombia	2021-06-15	2021	PCV2b
KP768473.1	WildBoar	Slovakia	2012-04-13	2012	PCV2b
KC515009.1	DomesticPig	China	2012-06-15	2012	PCV2b
MK347368.1	DomesticPig	China	2015-06-15	2015	PCV2b
KT868402.1	DomesticPig	USA	2012-06-15	2012	PCV2b
KF027491.1	DomesticPig	China	2012-06-15	2012	PCV2b
MT376332.1	WildBoar	SouthKorea	2014-06-15	2014	PCV2b
KM924367.1	DomesticPig	SouthKorea	2012-03-15	2012	PCV2b
KC620519.1	WildBoar	SouthKorea	2011-06-15	2011	PCV2b
KX169334.1	DomesticPig	China	2015-10-13	2015	PCV2b
JN382170.2	WildBoar	Romania	2011-02-20	2011	PCV2b
JN382168.1	WildBoar	Romania	2011-02-20	2011	PCV2b
OR537644.1	DomesticPig	China	2017-06-15	2017	PCV2b
MK504390.1	DomesticPig	USA	2016-06-15	2016	PCV2b
OR966780.1	DomesticPig	Italy	2022-11-22	2022	PCV2b
KX098757.1	DomesticPig	USA	2016-02-15	2016	PCV2b
MH465454.1	DomesticPig	China	2012-06-15	2012	PCV2b
KT819166.1	DomesticPig	Brazil	2014-06-15	2014	PCV2b
KY947579.1	DomesticPig	China	2016-11-15	2016	PCV2b
KR559695.1	DomesticPig	Italy	2011-06-15	2011	PCV2b
ON862531.1	DomesticPig	China	2017-06-15	2017	PCV2b
MH341482.1	DomesticPig	China	2014-12-26	2014	PCV2b
KX161699.1	DomesticPig	China	2014-06-15	2014	PCV2b
KU697114.1	DomesticPig	USA	2014-09-15	2014	PCV2b
OR480457.1	DomesticPig	China	2021-01-18	2021	PCV2b
JX948786.1	DomesticPig	China	2011-11-17	2011	PCV2b
KF035059.1	DomesticPig	China	2012-09-15	2012	PCV2b
KC620537.1	DomesticPig	SouthKorea	2004-06-15	2004	PCV2b
KT868000.1	DomesticPig	USA	2012-06-15	2012	PCV2b
FJ644919.1	DomesticPig	China	2002-06-15	2002	PCV2b
MG732811.1	DomesticPig	China	2017-06-15	2017	PCV2b
MT185085.1	DomesticPig	China	2017-06-15	2017	PCV2b
JN006464.1	WildBoar	Romania	2010-06-15	2010	PCV2b
JN006463.1	WildBoar	Romania	2010-06-15	2010	PCV2b
JN382172.1	WildBoar	Romania	2011-02-20	2011	PCV2b
OP899471.1	DomesticPig	Italy	2022-06-15	2022	PCV2b
MT376335.1	WildBoar	SouthKorea	2015-06-15	2015	PCV2b
OL377652.1	DomesticPig	Japan	2021-06-15	2021	PCV2b
OM743473.1	DomesticPig	Taiwan	2020-09-23	2020	PCV2b
OL377272.1	DomesticPig	Poland	2017-06-15	2017	PCV2b
MZ995473.1	DomesticPig	China	2017-06-15	2017	PCV2b
MF737384.1	WildBoar	China	2016-11-15	2016	PCV2b
KR559718.1	WildBoar	Italy	2011-06-15	2011	PCV2b
KR559721.1	WildBoar	Italy	2011-06-15	2011	PCV2b
KR559719.1	WildBoar	Italy	2011-06-15	2011	PCV2b
KR559720.1	WildBoar	Italy	2011-06-15	2011	PCV2b
KC620516.1	WildBoar	SouthKorea	2011-06-15	2011	PCV2b
MH465399.1	DomesticPig	China	2010-06-15	2010	PCV2b
KP768486.1	WildBoar	Slovakia	2012-05-08	2012	PCV2b
KP768475.1	WildBoar	Slovakia	2012-04-14	2012	PCV2b
MT376296.1	WildBoar	SouthKorea	2016-06-15	2016	PCV2b
MT068291.1	WildBoar	Italy	2014-06-15	2014	PCV2b
MT068287.1	WildBoar	Italy	2014-06-15	2014	PCV2b
MT068295.1	WildBoar	Italy	2014-06-15	2014	PCV2b
MT068288.1	WildBoar	Italy	2017-06-15	2017	PCV2b
KX828227.1	DomesticPig	SouthKorea	2015-06-15	2015	PCV2b
MH920572.1	DomesticPig	China	2016-06-15	2016	PCV2b
OL377177.1	DomesticPig	Brazil	2019-06-15	2019	PCV2b
KC620520.1	WildBoar	SouthKorea	2011-06-15	2011	PCV2b
KC620507.1	WildBoar	SouthKorea	2011-06-15	2011	PCV2b
GQ359003.1	DomesticPig	China	2008-10-28	2008	PCV2b
KT868029.1	DomesticPig	USA	2011-06-15	2011	PCV2b
MH465449.1	DomesticPig	China	2008-06-15	2008	PCV2b
KT867950.1	DomesticPig	USA	2010-06-15	2010	PCV2b
HQ378163.1	DomesticPig	Serbia	2010-05-18	2010	PCV2b
KF742541.1	DomesticPig	China	2011-06-21	2011	PCV2b
KR559698.1	WildBoar	Italy	2009-06-15	2009	PCV2b
KF850463.1	DomesticPig	China	2011-01-13	2011	PCV2b
KJ128274.1	DomesticPig	Lithuania	2011-02-12	2011	PCV2b
KM191038.1	DomesticPig	USA	2011-03-15	2011	PCV2b
KJ128271.1	DomesticPig	Lithuania	2011-06-13	2011	PCV2b
KJ136262.1	DomesticPig	Belarus	2011-01-15	2011	PCV2b
MT068289.1	WildBoar	Italy	2014-06-15	2014	PCV2b
OK322702.1	DomesticPig	Chile	2021-06-15	2021	PCV2b
OL377472.1	DomesticPig	France	2020-06-15	2020	PCV2b
KU697264.1	DomesticPig	USA	2015-07-15	2015	PCV2b
KC238436.1	DomesticPig	VietNam	2012-06-15	2012	PCV2b
JN006458.1	WildBoar	Romania	2008-06-15	2008	PCV2b
JN989553.1	DomesticPig	China	2008-07-15	2008	PCV2b
JN382181.1	WildBoar	Romania	2011-02-20	2011	PCV2b
AY874167.1	WildBoar	Hungary	2002-06-15	2002	PCV2b
OL377716.1	DomesticPig	Germany	2021-06-15	2021	PCV2b
JF927989.1	DomesticPig	Taiwan	2010-04-15	2010	PCV2b
MF169742.1	DomesticPig	Taiwan	2012-07-15	2012	PCV2b
ON262094.1	DomesticPig	China	2021-03-31	2021	PCV2b
OP535505.1	DomesticPig	Colombia	2021-06-15	2021	PCV2b
OQ749425.1	DomesticPig	China	2021-12-17	2021	PCV2b
KF027497.1	DomesticPig	China	2012-06-15	2012	PCV2b
KF850466.1	DomesticPig	China	2011-04-02	2011	PCV2b
FJ667595.1	DomesticPig	China	2008-03-15	2008	PCV2b
KJ680358.1	DomesticPig	China	2012-04-02	2012	PCV2b
JN382167.1	WildBoar	Romania	2011-02-20	2011	PCV2b
HQ591366.1	DomesticPig	Croatia	2008-06-15	2008	PCV2b
KP768477.1	WildBoar	Slovakia	2012-04-07	2012	PCV2b
ON098557.1	DomesticPig	Nigeria	2015-06-15	2015	PCV2b
KP768472.1	WildBoar	Slovakia	2012-04-05	2012	PCV2b
KT867850.1	DomesticPig	USA	2012-06-15	2012	PCV2b
MT068283.1	WildBoar	Italy	2017-06-15	2017	PCV2b
KF850461.1	DomesticPig	China	2010-10-13	2010	PCV2b
KU311013.1	DomesticPig	China	2013-03-15	2013	PCV2b
MT376309.1	WildBoar	SouthKorea	2014-06-15	2014	PCV2b
KP231151.1	DomesticPig	Italy	2010-05-06	2010	PCV2b
KR559699.1	WildBoar	Italy	2009-06-15	2009	PCV2b
JN382174.1	WildBoar	Romania	2011-02-20	2011	PCV2b
JX982228.1	DomesticPig	China	2010-11-09	2010	PCV2b
KC835196.1	WildBoar	Brazil	2007-06-15	2007	PCV2b
MZ593762.1	DomesticPig	China	2021-06-15	2021	PCV2b
KY656096.1	DomesticPig	China	2016-03-15	2016	PCV2b
KP420198.1	WildBoar	Ukraine	2010-11-15	2010	PCV2b
KY810323.1	DomesticPig	SouthKorea	2016-06-15	2016	PCV2b
JN382173.1	WildBoar	Romania	2011-02-20	2011	PCV2b
KT868034.1	DomesticPig	USA	2011-06-15	2011	PCV2b
JN382165.1	WildBoar	Romania	2011-02-20	2011	PCV2b
JN382160.1	WildBoar	Romania	2011-02-20	2011	PCV2b
KT868458.1	DomesticPig	USA	2008-06-15	2008	PCV2b
KT868401.1	DomesticPig	USA	2012-06-15	2012	PCV2b
JN382184.1	WildBoar	Romania	2011-02-20	2011	PCV2b
JN382182.1	WildBoar	Romania	2011-02-20	2011	PCV2b
KP768484.1	WildBoar	Slovakia	2012-05-05	2012	PCV2b
KF850468.1	DomesticPig	China	2011-05-02	2011	PCV2b
KP768483.1	WildBoar	Slovakia	2012-05-06	2012	PCV2b
KP420193.1	WildBoar	Ukraine	2011-02-15	2011	PCV2b
KP420191.1	WildBoar	Ukraine	2011-02-15	2011	PCV2b
KX247839.1	DomesticPig	China	2014-11-15	2014	PCV2b
OL677577.1	DomesticPig	Thailand	2019-03-11	2019	PCV2b
JX948779.1	DomesticPig	China	2011-05-19	2011	PCV2b
OL377600.1	DomesticPig	Japan	2020-06-15	2020	PCV2b
MZ666175.1	DomesticPig	Senegal	2008-06-15	2008	PCV2b
KC514978.1	DomesticPig	China	2011-06-15	2011	PCV2b
JX982223.1	DomesticPig	China	2011-04-13	2011	PCV2b
KX161688.1	DomesticPig	China	2010-06-15	2010	PCV2b
OR553643.1	DomesticPig	China	2015-06-15	2015	PCV2b
JF683393.1	DomesticPig	Taiwan	2010-12-15	2010	PCV2b
KC514973.1	DomesticPig	China	2011-06-15	2011	PCV2b
KM191037.1	DomesticPig	USA	2011-01-15	2011	PCV2b
KP231158.1	DomesticPig	Italy	2011-03-10	2011	PCV2b
KC514979.1	DomesticPig	China	2011-06-15	2011	PCV2b
MF169683.1	DomesticPig	Taiwan	2016-07-26	2016	PCV2b
KC514980.1	DomesticPig	China	2011-06-15	2011	PCV2b
MF169745.1	DomesticPig	Taiwan	2012-07-15	2012	PCV2b
KC753771.1	DomesticPig	China	2012-06-15	2012	PCV2b
KY806033.1	DomesticPig	UnitedKingdom	2011-06-15	2011	PCV2b
MN935177.1	DomesticPig	SaintKittsandNevis	2012-06-15	2012	PCV2b
KP420192.1	WildBoar	Ukraine	2011-02-15	2011	PCV2b
KP768485.1	WildBoar	Slovakia	2012-05-07	2012	PCV2b
MW297163.1	DomesticPig	Namibia	2019-11-15	2019	PCV2b
MF314224.1	DomesticPig	Thailand	2011-06-15	2011	PCV2b
KP768481.1	WildBoar	Slovakia	2012-05-06	2012	PCV2b
KR559723.1	WildBoar	Italy	2011-06-15	2011	PCV2b
KR559710.1	WildBoar	Italy	2011-06-15	2011	PCV2b
KR559700.1	WildBoar	Italy	2009-06-15	2009	PCV2b
KR559716.1	WildBoar	Italy	2011-06-15	2011	PCV2b
KR559709.1	WildBoar	Italy	2011-06-15	2011	PCV2b
JX948782.1	DomesticPig	China	2011-10-17	2011	PCV2b
KX960919.1	DomesticPig	China	2010-07-11	2010	PCV2b
KT867818.1	DomesticPig	USA	2012-06-15	2012	PCV2b
JF683390.1	DomesticPig	Taiwan	2002-08-15	2002	PCV2b
KC800644.1	DomesticPig	China	2012-01-09	2012	PCV2b
JF927976.1	DomesticPig	Taiwan	2002-07-15	2002	PCV2b
KM191009.1	DomesticPig	USA	2012-07-15	2012	PCV2b
JF927977.1	DomesticPig	Taiwan	2002-02-15	2002	PCV2b
KC238435.1	DomesticPig	VietNam	2012-06-15	2012	PCV2b
KC515008.1	DomesticPig	China	2012-06-15	2012	PCV2b
KR559706.1	WildBoar	Italy	2012-06-15	2012	PCV2b
KR559722.1	WildBoar	Italy	2011-06-15	2011	PCV2b
KR559715.1	WildBoar	Italy	2011-06-15	2011	PCV2b
OL377605.1	DomesticPig	Japan	2020-06-15	2020	PCV2b
MW089744.1	DomesticPig	China	2018-06-15	2018	PCV2b
ON098562.1	DomesticPig	Nigeria	2015-06-15	2015	PCV2b
ON262089.1	DomesticPig	China	2021-01-22	2021	PCV2b
MF679582.1	DomesticPig	China	2016-06-15	2016	PCV2b
MK504414.1	DomesticPig	USA	2016-06-15	2016	PCV2b
KM190986.1	DomesticPig	USA	2012-06-15	2012	PCV2b
DQ231511.1	DomesticPig	China	2004-12-15	2004	PCV2b
EU780074.1	DomesticPig	China	2008-04-18	2008	PCV2b
MN539526.1	DomesticPig	China	2019-06-15	2019	PCV2b
OL377657.1	DomesticPig	Taiwan	2019-06-15	2019	PCV2b
MN482056.1	DomesticPig	China	2019-05-15	2019	PCV2b
OM302235.1	DomesticPig	India	2019-01-15	2019	PCV2b
OR567220.1	DomesticPig	China	2017-06-15	2017	PCV2b
MF326357.1	DomesticPig	China	2016-12-11	2016	PCV2b
KC823056.1	DomesticPig	China	2012-03-15	2012	PCV2b
MZ063704.1	DomesticPig	China	2019-05-15	2019	PCV2b
MH756618.1	DomesticPig	China	2012-06-15	2012	PCV2b
KC336417.1	DomesticPig	China	2010-12-13	2010	PCV2b
KC823053.1	DomesticPig	China	2012-03-06	2012	PCV2b
OR537685.1	DomesticPig	China	2019-06-15	2019	PCV2b
OP535489.1	DomesticPig	Colombia	2021-06-15	2021	PCV2b
OK170037.1	DomesticPig	China	2021-08-15	2021	PCV2b
MT184998.1	DomesticPig	China	2017-06-15	2017	PCV2b
FJ870968.1	DomesticPig	China	2008-06-15	2008	PCV2b
KJ920205.1	DomesticPig	Germany	2011-06-15	2011	PCV2b
OM681473.1	DomesticPig	Taiwan	2019-10-09	2019	PCV2b
KY806038.1	DomesticPig	UnitedKingdom	2011-06-15	2011	PCV2b
MN735206.1	DomesticPig	India	2018-05-30	2018	PCV2b
OR553645.1	DomesticPig	China	2017-06-15	2017	PCV2b
JF682793.1	DomesticPig	China	2011-06-15	2011	PCV2b
KY806030.1	DomesticPig	UnitedKingdom	2011-06-15	2011	PCV2b
KY806031.1	DomesticPig	UnitedKingdom	2011-06-15	2011	PCV2b
JF928003.1	DomesticPig	China	2011-03-19	2011	PCV2b
MH465414.1	DomesticPig	China	2011-06-15	2011	PCV2b
KP231103.1	DomesticPig	Italy	2008-10-29	2008	PCV2b
KU193766.1	DomesticPig	China	2013-06-15	2013	PCV2b
KC753768.1	DomesticPig	China	2012-06-15	2012	PCV2b
KC515021.1	DomesticPig	China	2012-06-15	2012	PCV2b
HM038020.1	DomesticPig	China	2004-07-23	2004	PCV2b
KP420187.1	WildBoar	Ukraine	2011-01-15	2011	PCV2b
KP420183.1	WildBoar	Ukraine	2011-01-15	2011	PCV2b
KP420185.1	WildBoar	Ukraine	2011-01-15	2011	PCV2b
KP420186.1	WildBoar	Ukraine	2011-01-15	2011	PCV2b
KP420184.1	WildBoar	Ukraine	2011-01-15	2011	PCV2b
KM191039.1	DomesticPig	USA	2011-03-15	2011	PCV2b
MT376378.1	WildBoar	SouthKorea	2014-06-15	2014	PCV2b
MT376311.1	WildBoar	SouthKorea	2017-06-15	2017	PCV2b
KC620518.1	WildBoar	SouthKorea	2012-06-15	2012	PCV2b
KC620517.1	WildBoar	SouthKorea	2011-06-15	2011	PCV2b
KC620515.1	WildBoar	SouthKorea	2012-06-15	2012	PCV2b
KC620508.1	WildBoar	SouthKorea	2012-06-15	2012	PCV2b
MZ593752.1	DomesticPig	China	2021-06-15	2021	PCV2b
JN382188.1	DomesticPig	Romania	2011-01-20	2011	PCV2b
KC620511.1	WildBoar	SouthKorea	2010-06-15	2010	PCV2b
KC620505.1	WildBoar	SouthKorea	2012-06-15	2012	PCV2b
KC620514.1	WildBoar	SouthKorea	2010-06-15	2010	PCV2b
KC620509.1	WildBoar	SouthKorea	2010-06-15	2010	PCV2b
MT376362.1	WildBoar	SouthKorea	2017-06-15	2017	PCV2b
KP768468.1	WildBoar	Slovakia	2012-03-28	2012	PCV2b
JF927984.1	DomesticPig	Taiwan	2010-04-15	2010	PCV2b
JX406421.1	DomesticPig	China	2011-05-22	2011	PCV2b
JN006457.1	WildBoar	Romania	2008-06-15	2008	PCV2b
JN006456.1	WildBoar	Romania	2008-06-15	2008	PCV2b
MZ151440.1	DomesticPig	China	2019-06-15	2019	PCV2b
OL377113.1	DomesticPig	USA	2018-06-15	2018	PCV2b
OQ241218.1	DomesticPig	Canada	2022-06-15	2022	PCV2b
OR480438.1	DomesticPig	China	2022-02-24	2022	PCV2b
OM677711.1	DomesticPig	Taiwan	2018-03-08	2018	PCV2b
MZ667328.1	DomesticPig	China	2021-03-04	2021	PCV2b
OL377129.1	DomesticPig	USA	2018-06-15	2018	PCV2b
ON862560.1	DomesticPig	China	2022-06-15	2022	PCV2b
OR537648.1	DomesticPig	China	2017-06-15	2017	PCV2b
OP535487.1	DomesticPig	Colombia	2021-06-15	2021	PCV2b
MT498563.1	DomesticPig	Mexico	2014-02-15	2014	PCV2b
PP158537.1	DomesticPig	China	2018-06-15	2018	PCV2b
OL504751.1	DomesticPig	China	2021-10-15	2021	PCV2b
KM191128.1	DomesticPig	Mexico	2011-09-15	2011	PCV2b
JN382166.1	WildBoar	Romania	2011-02-20	2011	PCV2b
MT376380.1	WildBoar	SouthKorea	2017-06-15	2017	PCV2b
OL377353.1	DomesticPig	Germany	2019-06-15	2019	PCV2b
OR567237.1	DomesticPig	China	2020-06-15	2020	PCV2b
MT376341.1	WildBoar	SouthKorea	2017-06-15	2017	PCV2b
OL377245.1	DomesticPig	France	2019-06-15	2019	PCV2b
OP263043.1	DomesticPig	China	2019-12-07	2019	PCV2b
OL377263.1	DomesticPig	Italy	2019-06-15	2019	PCV2b
MT498584.1	DomesticPig	Mexico	2019-07-15	2019	PCV2b
KP768467.1	WildBoar	Slovakia	2012-03-13	2012	PCV2b
MT185111.1	DomesticPig	China	2019-06-15	2019	PCV2b
MT376373.1	WildBoar	SouthKorea	2015-06-15	2015	PCV2b
MT376303.1	WildBoar	SouthKorea	2014-06-15	2014	PCV2b
KU697204.1	DomesticPig	USA	2015-05-15	2015	PCV2b
KM880087.1	DomesticPig	China	2014-04-25	2014	PCV2b
JX982225.1	DomesticPig	China	2011-11-15	2011	PCV2b
OR537639.1	DomesticPig	China	2017-06-15	2017	PCV2b
KU697019.1	DomesticPig	USA	2015-02-27	2015	PCV2b
KU697228.1	DomesticPig	USA	2015-06-15	2015	PCV2b
OL377062.1	DomesticPig	USA	2017-06-15	2017	PCV2b
KY656052.1	DomesticPig	China	2015-03-15	2015	PCV2b
KX098725.1	DomesticPig	USA	2015-12-15	2015	PCV2b
KM975683.1	DomesticPig	Bhutan	2012-06-15	2012	PCV2b
KU697244.1	DomesticPig	USA	2015-06-15	2015	PCV2b
KU317497.1	DomesticPig	China	2015-05-17	2015	PCV2b
KY806048.1	DomesticPig	UnitedKingdom	2011-06-15	2011	PCV2b
OR785791.1	DomesticPig	China	2022-07-08	2022	PCV2b
MN935169.1	DomesticPig	SaintKittsandNevis	2015-06-15	2015	PCV2b
MT302383.1	DomesticPig	China	2017-06-15	2017	PCV2b
KP420202.1	WildBoar	Ukraine	2012-01-15	2012	PCV2b
MF314253.1	DomesticPig	Thailand	2012-06-15	2012	PCV2b
KX161668.1	DomesticPig	China	2012-06-15	2012	PCV2b
KX960932.1	DomesticPig	China	2012-06-01	2012	PCV2b
MF679564.1	DomesticPig	China	2012-06-15	2012	PCV2b
KX828219.1	DomesticPig	SouthKorea	2012-06-15	2012	PCV2b
JF683394.1	DomesticPig	Taiwan	2010-12-15	2010	PCV2b
OR553621.1	DomesticPig	China	2017-06-15	2017	PCV2b
OL376997.1	DomesticPig	USA	2017-06-15	2017	PCV2b
KF742544.1	DomesticPig	China	2013-04-16	2013	PCV2b
KT867972.1	DomesticPig	USA	2012-06-15	2012	PCV2b
LC637754.1	DomesticPig	Japan	2012-04-13	2012	PCV2b
KJ680369.1	DomesticPig	China	2012-10-18	2012	PCV2b
KM191050.1	DomesticPig	USA	2012-04-15	2012	PCV2b
MF314247.1	DomesticPig	Thailand	2012-06-15	2012	PCV2b
KT867975.1	DomesticPig	USA	2012-06-15	2012	PCV2b
MG182444.1	DomesticPig	China	2017-08-07	2017	PCV2b
KC515003.1	DomesticPig	China	2012-06-15	2012	PCV2b
KT868404.1	DomesticPig	USA	2012-06-15	2012	PCV2b
KP231150.1	DomesticPig	Italy	2010-05-18	2010	PCV2b
MT068255.1	DomesticPig	Italy	2014-06-04	2014	PCV2b
PP035172.1	DomesticPig	China	2021-06-15	2021	PCV2b
KU697133.1	DomesticPig	USA	2014-11-15	2014	PCV2b
KY806045.1	DomesticPig	UnitedKingdom	2011-06-15	2011	PCV2b
KJ599673.1	DomesticPig	China	2012-11-08	2012	PCV2b
KT868174.1	DomesticPig	USA	2007-06-15	2007	PCV2b
ON098573.1	DomesticPig	Nigeria	2020-10-15	2020	PCV2b
KU697024.1	DomesticPig	USA	2015-02-18	2015	PCV2b
KT867819.1	DomesticPig	USA	2012-06-15	2012	PCV2b
KY806008.1	DomesticPig	UnitedKingdom	2008-06-15	2008	PCV2b
OR592007.1	DomesticPig	Ukraine	2012-06-15	2012	PCV2b
KC699531.1	DomesticPig	USA	2012-02-12	2012	PCV2b
JX534237.1	DomesticPig	China	2012-06-15	2012	PCV2b
MF314239.1	DomesticPig	Thailand	2012-06-15	2012	PCV2b
MH920559.1	DomesticPig	China	2017-06-15	2017	PCV2b
KX510075.1	DomesticPig	USA	2016-04-15	2016	PCV2b
KR058357.1	DomesticPig	China	2014-06-25	2014	PCV2b
MZ666154.1	DomesticPig	Mozambique	2015-06-15	2015	PCV2b
OP184928.1	DomesticPig	Tanzania	2021-08-02	2021	PCV2b
KT867836.1	DomesticPig	USA	2007-06-15	2007	PCV2b
KC860786.1	DomesticPig	China	2012-04-05	2012	PCV2b
KM191016.1	DomesticPig	USA	2012-11-15	2012	PCV2b
MF314205.1	DomesticPig	Thailand	2010-06-15	2010	PCV2b
KX098682.1	DomesticPig	USA	2015-10-15	2015	PCV2b
KR559690.1	DomesticPig	Italy	2012-06-15	2012	PCV2b
KT868442.1	DomesticPig	USA	2007-06-15	2007	PCV2b
KJ094602.1	DomesticPig	Brazil	2010-06-15	2010	PCV2b
MF314221.1	DomesticPig	Thailand	2011-06-15	2011	PCV2b
MT184994.1	DomesticPig	China	2017-06-15	2017	PCV2b
MG732808.1	DomesticPig	China	2017-06-15	2017	PCV2b
KX808477.1	DomesticPig	SouthKorea	2015-06-15	2015	PCV2b
MF314248.1	DomesticPig	Thailand	2012-06-15	2012	PCV2b
MF314220.1	DomesticPig	Thailand	2011-06-15	2011	PCV2b
OQ749419.1	DomesticPig	China	2021-04-25	2021	PCV2b
HM038034.1	DomesticPig	China	2008-05-11	2008	PCV2b
MF314231.1	DomesticPig	Thailand	2012-06-15	2012	PCV2b
GQ359010.1	DomesticPig	China	2008-03-18	2008	PCV2b
JF899334.1	DomesticPig	China	2011-03-08	2011	PCV2b
JF927987.1	DomesticPig	Taiwan	2010-04-15	2010	PCV2b
OR592001.1	DomesticPig	Ukraine	2012-06-15	2012	PCV2b
OR533447.1	DomesticPig	China	2015-06-15	2015	PCV2b
HM565921.1	DomesticPig	Argentina	2008-01-15	2008	PCV2b
KP231100.1	DomesticPig	Italy	2010-04-07	2010	PCV2b
JN006459.1	WildBoar	Romania	2010-06-15	2010	PCV2b
JN382177.1	WildBoar	Romania	2011-02-20	2011	PCV2b
MW561992.1	DomesticPig	China	2018-06-15	2018	PCV2b
JN382176.1	WildBoar	Romania	2011-02-20	2011	PCV2b
JX948774.1	DomesticPig	China	2011-02-16	2011	PCV2b
KM191035.1	DomesticPig	USA	2011-01-15	2011	PCV2b
JQ806749.1	DomesticPig	China	2010-06-15	2010	PCV2b
KR559708.1	WildBoar	Italy	2011-06-15	2011	PCV2b
KP231166.1	DomesticPig	Italy	2010-12-01	2010	PCV2b
KU697149.1	DomesticPig	USA	2015-02-15	2015	PCV2b
KJ680366.1	DomesticPig	China	2011-01-31	2011	PCV2b
KP768470.1	WildBoar	Slovakia	2012-04-04	2012	PCV2b
KP420200.1	WildBoar	Ukraine	2012-02-15	2012	PCV2b
KM191040.1	DomesticPig	USA	2011-03-15	2011	PCV2b
KY806046.1	DomesticPig	UnitedKingdom	2012-06-15	2012	PCV2b
JF682794.1	DomesticPig	China	2011-06-15	2011	PCV2b
EU555439.2	DomesticPig	China	2008-02-21	2008	PCV2b
KP768478.1	WildBoar	Slovakia	2012-05-03	2012	PCV2b
KP768474.1	WildBoar	Slovakia	2012-04-15	2012	PCV2b
MF314203.1	DomesticPig	Thailand	2010-06-15	2010	PCV2b
JN006453.1	WildBoar	Romania	2008-06-15	2008	PCV2b
JN006452.1	WildBoar	Romania	2008-06-15	2008	PCV2b
OM524650.1	DomesticPig	Malaysia	2019-06-15	2019	PCV2b
MW089655.1	DomesticPig	China	2017-06-15	2017	PCV2b
KP420194.1	WildBoar	Ukraine	2011-01-15	2011	PCV2b
OM274021.1	DomesticPig	China	2020-06-15	2020	PCV2b
MH656967.1	DomesticPig	China	2018-06-15	2018	PCV2b
KF742550.1	DomesticPig	China	2010-10-10	2010	PCV2b
KP231145.1	DomesticPig	Italy	2010-10-12	2010	PCV2b
KT216673.1	WildBoar	Brazil	2012-06-15	2012	PCV2b
KR559717.1	WildBoar	Italy	2011-06-15	2011	PCV2b
KR559712.1	WildBoar	Italy	2011-06-15	2011	PCV2b
OP535507.1	DomesticPig	Colombia	2021-06-15	2021	PCV2b
KY806006.1	DomesticPig	UnitedKingdom	2008-06-15	2008	PCV2b
JQ866914.1	DomesticPig	Thailand	2008-06-28	2008	PCV2b
OK482713.1	DomesticPig	China	2021-08-15	2021	PCV2b
HM755881.1	DomesticPig	China	2010-04-21	2010	PCV2b
KP231152.1	DomesticPig	Italy	2010-03-16	2010	PCV2b
KC620504.1	WildBoar	SouthKorea	2011-06-15	2011	PCV2b
KY656032.1	DomesticPig	China	2014-12-15	2014	PCV2b
KP231134.1	DomesticPig	Italy	2008-03-10	2008	PCV2b
HQ402903.1	DomesticPig	China	2008-01-05	2008	PCV2b
MH931449.1	DomesticPig	China	2017-06-15	2017	PCV2b
OP899525.1	DomesticPig	Italy	2021-06-15	2021	PCV2b
KX904947.1	DomesticPig	China	2010-06-02	2010	PCV2b
KY656093.1	DomesticPig	China	2016-02-15	2016	PCV2b
KJ094603.1	DomesticPig	Brazil	2010-06-15	2010	PCV2b
JF683389.1	DomesticPig	Taiwan	2011-03-15	2011	PCV2b
MF150187.1	DomesticPig	Brazil	2010-11-15	2010	PCV2b
MF314210.1	DomesticPig	Thailand	2010-06-15	2010	PCV2b
MK347357.1	DomesticPig	China	2015-06-15	2015	PCV2b
KM190991.1	DomesticPig	USA	2012-06-15	2012	PCV2b
OL377592.1	DomesticPig	Japan	2020-06-15	2020	PCV2b
KT867874.1	DomesticPig	USA	2013-06-15	2013	PCV2b
OR592000.1	DomesticPig	Ukraine	2012-06-15	2012	PCV2b
KJ729073.1	DomesticPig	India	2012-04-24	2012	PCV2b
KR559725.1	WildBoar	Italy	2011-06-15	2011	PCV2b
KX960921.1	DomesticPig	China	2010-06-02	2010	PCV2b
KP768479.1	WildBoar	Slovakia	2012-05-05	2012	PCV2b
OL377248.1	DomesticPig	France	2019-06-15	2019	PCV2b
JX406419.1	DomesticPig	China	2011-05-19	2011	PCV2b
OL377458.1	DomesticPig	Denmark	2020-06-15	2020	PCV2b
OR537635.1	DomesticPig	China	2017-06-15	2017	PCV2b
KY806041.1	DomesticPig	UnitedKingdom	2011-06-15	2011	PCV2b
OL377562.1	DomesticPig	Japan	2020-06-15	2020	PCV2b
KF850462.1	DomesticPig	China	2010-11-02	2010	PCV2b
LC383443.1	DomesticPig	Japan	2011-06-15	2011	PCV2b
JF927986.1	DomesticPig	Taiwan	2010-04-15	2010	PCV2b
JF718784.1	DomesticPig	China	2010-11-15	2010	PCV2b
KT868039.1	DomesticPig	USA	2011-06-15	2011	PCV2b
KJ680354.1	DomesticPig	China	2012-01-09	2012	PCV2b
MH465424.1	DomesticPig	China	2012-06-15	2012	PCV2b
JX406422.1	DomesticPig	China	2011-03-30	2011	PCV2b
JX948776.1	DomesticPig	China	2011-11-13	2011	PCV2b
KR559687.1	DomesticPig	Italy	2011-06-15	2011	PCV2b
JX512858.1	DomesticPig	Switzerland	2008-06-15	2008	PCV2b
KY084478.1	DomesticPig	Brazil	2008-03-04	2008	PCV2b
MW089675.1	DomesticPig	China	2017-06-15	2017	PCV2b
OL377038.1	DomesticPig	USA	2017-06-15	2017	PCV2b
MF314235.1	DomesticPig	Thailand	2012-06-15	2012	PCV2b
MH465415.1	DomesticPig	China	2002-06-15	2002	PCV2b
KF530836.1	DomesticPig	China	2012-03-20	2012	PCV2b
MH465416.1	DomesticPig	China	2002-06-15	2002	PCV2b
MF314222.1	DomesticPig	Thailand	2011-06-15	2011	PCV2b
KC515011.1	DomesticPig	China	2012-06-15	2012	PCV2b
KC620535.1	DomesticPig	SouthKorea	2002-06-15	2002	PCV2b
KC620534.1	DomesticPig	SouthKorea	2002-06-15	2002	PCV2b
KC514989.1	DomesticPig	China	2012-06-15	2012	PCV2b
KR559702.1	WildBoar	Italy	2010-06-15	2010	PCV2b
KR559701.1	WildBoar	Italy	2011-06-15	2011	PCV2b
MT376377.1	WildBoar	SouthKorea	2014-06-15	2014	PCV2b
MT376376.1	WildBoar	SouthKorea	2014-06-15	2014	PCV2b
MF737376.1	WildBoar	China	2016-11-15	2016	PCV2d
MF737375.1	WildBoar	China	2016-11-15	2016	PCV2d
MF737373.1	WildBoar	China	2016-11-15	2016	PCV2d
MF737372.1	WildBoar	China	2016-11-15	2016	PCV2d
OM288665.1	DomesticPig	China	2019-06-15	2019	PCV2d
MW627195.1	DomesticPig	India	2019-06-15	2019	PCV2d
KY806054.1	DomesticPig	UnitedKingdom	2014-06-15	2014	PCV2d
MT543015.1	DomesticPig	China	2018-06-15	2018	PCV2d
KY613025.1	DomesticPig	China	2016-06-15	2016	PCV2d
OL377345.1	DomesticPig	France	2020-06-15	2020	PCV2d
KC514983.1	DomesticPig	China	2011-06-15	2011	PCV2d
KC514984.1	DomesticPig	China	2011-06-15	2011	PCV2d
MT814849.1	DomesticPig	SouthKorea	2020-03-15	2020	PCV2d
MW241609.2	DomesticPig	VietNam	2018-06-15	2018	PCV2d
MT302525.1	DomesticPig	China	2018-06-15	2018	PCV2d
MW089686.1	DomesticPig	China	2018-06-15	2018	PCV2d
OR519940.1	DomesticPig	Italy	2022-06-15	2022	PCV2d
OR567223.1	DomesticPig	China	2017-06-15	2017	PCV2d
MH373552.1	DomesticPig	China	2017-04-24	2017	PCV2d
OR533476.1	DomesticPig	China	2014-06-15	2014	PCV2d
MG732802.1	DomesticPig	China	2017-06-15	2017	PCV2d
KF035068.1	DomesticPig	China	2012-02-15	2012	PCV2d
OL377236.1	DomesticPig	France	2019-06-15	2019	PCV2d
OP413469.1	DomesticPig	China	2022-08-15	2022	PCV2d
PP965258.1	WildBoar	SouthKorea	2021-06-15	2021	PCV2d
ON862502.1	DomesticPig	China	2017-06-15	2017	PCV2d
JX982222.1	DomesticPig	China	2011-07-27	2011	PCV2d
OP455992.1	DomesticPig	India	2021-06-15	2021	PCV2d
OR480471.1	DomesticPig	China	2022-04-22	2022	PCV2d
MT068267.1	DomesticPig	Italy	2016-10-06	2016	PCV2d
MT184991.1	DomesticPig	China	2017-06-15	2017	PCV2d
MF314238.1	DomesticPig	Thailand	2012-06-15	2012	PCV2d
MF631832.1	DomesticPig	SouthKorea	2015-06-15	2015	PCV2d
ON262092.1	DomesticPig	China	2021-10-09	2021	PCV2d
OP860368.1	DomesticPig	China	2021-06-15	2021	PCV2d
KX247831.1	DomesticPig	China	2014-01-15	2014	PCV2d
GU325766.1	DomesticPig	China	2009-06-15	2009	PCV2d
KX828213.1	DomesticPig	SouthKorea	2012-06-15	2012	PCV2d
OL377057.1	DomesticPig	USA	2017-06-15	2017	PCV2d
MF169688.1	DomesticPig	Taiwan	2016-08-04	2016	PCV2d
MT460503.1	DomesticPig	Argentina	2016-06-15	2016	PCV2d
PP965269.1	WildBoar	SouthKorea	2021-06-15	2021	PCV2d
OL377294.1	DomesticPig	Spain	2020-06-15	2020	PCV2d
ON862539.1	DomesticPig	China	2021-06-15	2021	PCV2d
OL377147.1	DomesticPig	USA	2018-06-15	2018	PCV2d
MG732815.1	DomesticPig	China	2016-06-15	2016	PCV2d
KF035061.1	DomesticPig	China	2011-11-15	2011	PCV2d
MN482044.1	DomesticPig	China	2018-09-15	2018	PCV2d
OR519920.1	DomesticPig	Italy	2020-06-15	2020	PCV2d
MZ606330.1	WildBoar	China	2019-06-15	2019	PCV2d
OL377029.1	DomesticPig	USA	2017-06-15	2017	PCV2d
MT376364.1	WildBoar	SouthKorea	2016-06-15	2016	PCV2d
OL377450.1	DomesticPig	Denmark	2020-06-15	2020	PCV2d
MT543005.1	DomesticPig	China	2016-06-15	2016	PCV2d
KM924369.1	DomesticPig	SouthKorea	2012-03-15	2012	PCV2d
MG732803.1	DomesticPig	China	2017-06-15	2017	PCV2d
OR567221.1	DomesticPig	China	2017-06-15	2017	PCV2d
KY810320.1	DomesticPig	SouthKorea	2016-06-15	2016	PCV2d
OQ785638.1	DomesticPig	China	2022-09-07	2022	PCV2d
MT876210.1	DomesticPig	China	2019-02-15	2019	PCV2d
MN052989.1	DomesticPig	China	2017-06-15	2017	PCV2d
OL377659.1	DomesticPig	Taiwan	2020-06-15	2020	PCV2d
MT376325.1	WildBoar	SouthKorea	2017-06-15	2017	PCV2d
PQ178811.1	WildBoar	India	2020-06-15	2020	PCV2d
MZ606332.1	WildBoar	China	2019-06-15	2019	PCV2d
OL377484.1	DomesticPig	France	2020-06-15	2020	PCV2d
PQ178813.1	WildBoar	India	2020-06-15	2020	PCV2d
KY656033.1	DomesticPig	China	2014-12-15	2014	PCV2d
OL377385.1	DomesticPig	Poland	2020-06-15	2020	PCV2d
OL377075.1	DomesticPig	USA	2018-06-15	2018	PCV2d
MT302489.1	DomesticPig	China	2018-06-15	2018	PCV2d
MK424113.1	DomesticPig	China	2016-06-15	2016	PCV2d
MT376345.1	WildBoar	SouthKorea	2017-06-15	2017	PCV2d
MT376324.1	WildBoar	SouthKorea	2017-06-15	2017	PCV2d
KP231162.1	DomesticPig	Italy	2012-05-25	2012	PCV2d
MT302380.1	DomesticPig	China	2017-06-15	2017	PCV2d
LC383453.1	DomesticPig	Japan	2016-06-15	2016	PCV2d
MW974836.1	DomesticPig	China	2019-05-15	2019	PCV2d
OL377040.1	DomesticPig	USA	2017-06-15	2017	PCV2d
OP899532.1	DomesticPig	Italy	2021-12-10	2021	PCV2d
MW089718.1	DomesticPig	China	2018-06-15	2018	PCV2d
MT376344.1	WildBoar	SouthKorea	2017-06-15	2017	PCV2d
MZ606291.1	WildBoar	China	2018-06-15	2018	PCV2d
KT867961.1	DomesticPig	USA	2012-06-15	2012	PCV2d
OR519951.1	WildBoar	Italy	2021-06-15	2021	PCV2d
KF035065.1	DomesticPig	China	2012-11-15	2012	PCV2d
OQ749414.1	DomesticPig	China	2020-11-11	2020	PCV2d
OL376977.1	DomesticPig	USA	2017-06-15	2017	PCV2d
KC238431.1	DomesticPig	VietNam	2012-06-15	2012	PCV2d
KP231101.1	DomesticPig	Italy	2012-02-22	2012	PCV2d
ON098574.1	DomesticPig	Nigeria	2021-08-15	2021	PCV2d
PP965272.1	WildBoar	SouthKorea	2021-06-15	2021	PCV2d
KU697157.1	DomesticPig	USA	2015-03-15	2015	PCV2d
MF314258.1	DomesticPig	Thailand	2012-06-15	2012	PCV2d
MF314302.1	DomesticPig	Thailand	2014-06-15	2014	PCV2d
MT543000.1	DomesticPig	China	2018-06-15	2018	PCV2d
MK426835.1	DomesticPig	China	2017-06-15	2017	PCV2d
PP965264.1	WildBoar	SouthKorea	2022-06-15	2022	PCV2d
MW089646.1	DomesticPig	China	2016-06-15	2016	PCV2d
OR519919.1	DomesticPig	Italy	2020-06-15	2020	PCV2d
MW574961.1	DomesticPig	China	2019-06-15	2019	PCV2d
OR567213.1	DomesticPig	China	2017-06-15	2017	PCV2d
KX247786.1	DomesticPig	China	2014-03-15	2014	PCV2d
OR519960.1	WildBoar	Italy	2021-06-15	2021	PCV2d
OQ785639.1	DomesticPig	China	2022-09-02	2022	PCV2d
MH920586.1	DomesticPig	China	2017-06-15	2017	PCV2d
MK604504.1	DomesticPig	China	2017-06-15	2017	PCV2d
KY656084.1	DomesticPig	China	2014-11-15	2014	PCV2d
OL377017.1	DomesticPig	USA	2017-06-15	2017	PCV2d
OR966801.1	DomesticPig	Italy	2022-10-15	2022	PCV2d
MZ667326.1	DomesticPig	China	2021-03-02	2021	PCV2d
PQ178812.1	WildBoar	India	2020-06-15	2020	PCV2d
OL377567.1	DomesticPig	Japan	2020-06-15	2020	PCV2d
MN196673.1	DomesticPig	China	2019-03-03	2019	PCV2d
OL377016.1	DomesticPig	USA	2017-06-15	2017	PCV2d
MZ606345.1	WildBoar	China	2019-06-15	2019	PCV2d
OP899495.1	DomesticPig	Italy	2021-06-15	2021	PCV2d
OL377409.1	DomesticPig	Spain	2020-06-15	2020	PCV2d
LC383455.1	DomesticPig	Japan	2017-06-15	2017	PCV2d
JF683392.1	DomesticPig	Taiwan	2010-12-15	2010	PCV2d
MT302486.1	DomesticPig	China	2018-06-15	2018	PCV2d
MH094789.1	DomesticPig	China	2017-12-20	2017	PCV2d
ON862534.1	DomesticPig	China	2021-06-15	2021	PCV2d
ON262093.1	DomesticPig	China	2021-04-17	2021	PCV2d
OL377606.1	DomesticPig	Japan	2020-06-15	2020	PCV2d
MZ747116.1	DomesticPig	China	2018-06-15	2018	PCV2d
OR537666.1	DomesticPig	China	2018-06-15	2018	PCV2d
KM624036.1	DomesticPig	China	2010-07-19	2010	PCV2d
JN382186.1	DomesticPig	Romania	2011-01-20	2011	PCV2d
JN382192.1	DomesticPig	Romania	2011-01-20	2011	PCV2d
KU697139.1	DomesticPig	USA	2014-12-15	2014	PCV2d
MF314260.1	DomesticPig	Thailand	2012-06-15	2012	PCV2d
ON262095.1	DomesticPig	China	2021-10-26	2021	PCV2d
MH465466.1	DomesticPig	China	2015-06-15	2015	PCV2d
MZ063702.1	DomesticPig	China	2019-10-15	2019	PCV2d
OL377490.1	DomesticPig	France	2020-06-15	2020	PCV2d
KY655977.1	DomesticPig	China	2014-03-15	2014	PCV2d
OM677727.1	DomesticPig	Taiwan	2018-11-29	2018	PCV2d
MF314310.1	DomesticPig	Thailand	2015-06-15	2015	PCV2d
OP899489.1	DomesticPig	Italy	2021-06-15	2021	PCV2d
OP263044.1	DomesticPig	China	2019-11-05	2019	PCV2d
KX845694.1	DomesticPig	China	2016-06-17	2016	PCV2d
KY806039.1	DomesticPig	UnitedKingdom	2012-06-15	2012	PCV2d
MT498553.1	DomesticPig	Mexico	2012-02-15	2012	PCV2d
KC515006.1	DomesticPig	China	2012-06-15	2012	PCV2d
KC514974.1	DomesticPig	China	2011-06-15	2011	PCV2d
KC515015.1	DomesticPig	China	2012-06-15	2012	PCV2d
OR519968.1	WildBoar	Italy	2021-06-15	2021	PCV2d
OR537642.1	DomesticPig	China	2017-06-15	2017	PCV2d
OP263070.1	DomesticPig	China	2022-02-10	2022	PCV2d
OR966769.1	DomesticPig	Italy	2022-12-11	2022	PCV2d
ON862500.1	DomesticPig	China	2021-06-15	2021	PCV2d
MW089660.1	DomesticPig	China	2017-06-15	2017	PCV2d
OP899520.1	DomesticPig	Italy	2021-06-15	2021	PCV2d
MK426839.1	DomesticPig	China	2018-06-15	2018	PCV2d
MK139833.1	DomesticPig	China	2017-06-15	2017	PCV2d
MH094786.1	DomesticPig	China	2017-12-20	2017	PCV2d
MT068234.1	DomesticPig	Italy	2017-08-11	2017	PCV2d
KC514965.1	DomesticPig	China	2011-06-15	2011	PCV2d
MN935176.1	DomesticPig	SaintKittsandNevis	2012-06-15	2012	PCV2d
OR537669.1	DomesticPig	China	2018-06-15	2018	PCV2d
OL377297.1	DomesticPig	Russia	2020-06-15	2020	PCV2d
OP860350.1	WildBoar	China	2022-06-15	2022	PCV2d
MF169725.1	DomesticPig	Taiwan	2014-12-15	2014	PCV2d
OP184919.1	DomesticPig	Tanzania	2019-08-20	2019	PCV2d
KC800645.1	DomesticPig	China	2011-12-05	2011	PCV2d
OL377233.1	DomesticPig	France	2019-06-15	2019	PCV2d
MK599464.1	DomesticPig	China	2018-06-15	2018	PCV2d
KP670418.1	DomesticPig	China	2014-06-15	2014	PCV2d
MN735214.1	DomesticPig	India	2019-04-22	2019	PCV2d
KX510078.1	DomesticPig	USA	2016-04-15	2016	PCV2d
OR533472.1	DomesticPig	China	2014-06-15	2014	PCV2d
MT185018.1	DomesticPig	China	2016-06-15	2016	PCV2d
OR591992.1	DomesticPig	Ukraine	2019-06-15	2019	PCV2d
OM524620.1	DomesticPig	Malaysia	2019-06-15	2019	PCV2d
MT184975.1	DomesticPig	China	2019-06-15	2019	PCV2d
OL677591.1	DomesticPig	Thailand	2019-01-31	2019	PCV2d
MZ151435.1	DomesticPig	China	2019-06-15	2019	PCV2d
MN539523.1	DomesticPig	China	2019-06-15	2019	PCV2d
KX098768.1	DomesticPig	USA	2016-03-15	2016	PCV2d
KP698396.1	DomesticPig	Germany	2013-06-15	2013	PCV2d
KT868052.1	DomesticPig	USA	2012-06-15	2012	PCV2d
OR966756.1	DomesticPig	Italy	2022-12-31	2022	PCV2d
OM818366.1	WildBoar	Italy	2021-06-15	2021	PCV2d
MN258758.1	DomesticPig	China	2019-04-15	2019	PCV2d
OL377356.1	DomesticPig	Germany	2019-06-15	2019	PCV2d
OL377180.1	DomesticPig	Brazil	2019-06-15	2019	PCV2d
OL377542.1	DomesticPig	VietNam	2019-06-15	2019	PCV2d
MT184990.1	DomesticPig	China	2017-06-15	2017	PCV2d
OR519937.1	DomesticPig	Italy	2022-06-15	2022	PCV2d
OL377445.1	DomesticPig	Denmark	2020-06-15	2020	PCV2d
MW423635.1	DomesticPig	China	2020-04-15	2020	PCV2d
ON248864.1	DomesticPig	China	2022-01-06	2022	PCV2d
JQ181595.1	DomesticPig	VietNam	2011-06-15	2011	PCV2d
MF981845.1	DomesticPig	China	2014-06-15	2014	PCV2d
OL677589.1	DomesticPig	Thailand	2019-06-14	2019	PCV2d
KX828239.1	DomesticPig	SouthKorea	2016-06-15	2016	PCV2d
OM524634.1	DomesticPig	Malaysia	2020-06-15	2020	PCV2d
OL377555.1	DomesticPig	VietNam	2018-06-15	2018	PCV2d
MT185055.1	DomesticPig	China	2018-06-15	2018	PCV2d
OM288662.1	DomesticPig	China	2019-06-15	2019	PCV2d
MT432464.1	DomesticPig	VietNam	2019-01-28	2019	PCV2d
OL377041.1	DomesticPig	USA	2017-06-15	2017	PCV2d
ON862549.1	DomesticPig	China	2021-06-15	2021	PCV2d
OM677736.1	DomesticPig	Taiwan	2019-03-29	2019	PCV2d
MZ606296.1	WildBoar	China	2018-06-15	2018	PCV2d
JF317567.1	DomesticPig	SouthKorea	2009-06-15	2009	PCV2d
MN482054.1	DomesticPig	China	2019-04-15	2019	PCV2d
PP965262.1	WildBoar	SouthKorea	2021-06-15	2021	PCV2d
OP055746.1	DomesticPig	China	2020-12-07	2020	PCV2d
OP263065.1	DomesticPig	China	2022-05-15	2022	PCV2d
MW089703.1	DomesticPig	China	2018-06-15	2018	PCV2d
MH059559.1	DomesticPig	China	2017-06-15	2017	PCV2d
LC602997.1	DomesticPig	VietNam	2018-11-21	2018	PCV2d
MG182443.1	DomesticPig	China	2017-07-12	2017	PCV2d
OP413468.1	DomesticPig	China	2022-08-15	2022	PCV2d
HQ738639.1	DomesticPig	USA	2010-06-15	2010	PCV2d
MF169663.1	DomesticPig	Taiwan	2016-07-14	2016	PCV2d
ON862519.1	DomesticPig	China	2017-06-15	2017	PCV2d
KU697290.1	DomesticPig	USA	2015-09-15	2015	PCV2d
OL377060.1	DomesticPig	USA	2017-06-15	2017	PCV2d
MT376316.1	WildBoar	SouthKorea	2015-06-15	2015	PCV2d
MK006039.1	DomesticPig	SouthKorea	2018-06-15	2018	PCV2d
MH094792.1	DomesticPig	China	2017-12-20	2017	PCV2d
ON098554.1	DomesticPig	Nigeria	2014-02-15	2014	PCV2d
OL377334.1	DomesticPig	Netherlands	2019-06-15	2019	PCV2d
MG715495.1	DomesticPig	SouthKorea	2017-06-15	2017	PCV2d
OL376990.1	DomesticPig	USA	2017-06-15	2017	PCV2d
OL377109.1	DomesticPig	USA	2018-06-15	2018	PCV2d
OM677719.1	DomesticPig	Taiwan	2018-08-07	2018	PCV2d
OR542950.1	DomesticPig	China	2021-06-15	2021	PCV2d
KX856425.1	DomesticPig	China	2010-06-01	2010	PCV2d
KU697016.1	DomesticPig	USA	2015-02-27	2015	PCV2d
KP231153.1	DomesticPig	Italy	2010-03-01	2010	PCV2d
KJ680360.1	DomesticPig	China	2012-04-14	2012	PCV2d
OL377582.1	DomesticPig	Japan	2020-06-15	2020	PCV2d
MW297160.1	DomesticPig	Namibia	2019-09-15	2019	PCV2d
KU697132.1	DomesticPig	USA	2014-11-15	2014	PCV2d
KU697055.1	DomesticPig	USA	2015-02-17	2015	PCV2d
KX169302.1	DomesticPig	China	2015-08-27	2015	PCV2d
KP231113.1	DomesticPig	Italy	2009-01-09	2009	PCV2d
KT867825.1	DomesticPig	USA	2015-06-15	2015	PCV2d
OL377500.1	DomesticPig	Italy	2020-06-15	2020	PCV2d
MN052981.1	DomesticPig	China	2014-06-15	2014	PCV2d
MT302515.1	DomesticPig	China	2017-06-15	2017	PCV2d
JF683395.1	DomesticPig	Taiwan	2010-12-15	2010	PCV2d
KY613030.1	DomesticPig	China	2016-06-15	2016	PCV2d
MW561999.1	DomesticPig	China	2019-06-15	2019	PCV2d
JN119257.1	DomesticPig	China	2011-04-21	2011	PCV2d
OR537663.1	DomesticPig	China	2018-06-15	2018	PCV2d
MZ606299.1	WildBoar	China	2018-06-15	2018	PCV2d
KC800642.1	DomesticPig	China	2011-11-16	2011	PCV2d
KF742547.1	DomesticPig	China	2013-04-16	2013	PCV2d
OL677588.1	DomesticPig	Thailand	2019-08-14	2019	PCV2d
MT498567.1	DomesticPig	Mexico	2014-12-15	2014	PCV2d
OL377396.1	DomesticPig	Spain	2020-06-15	2020	PCV2d
MH094781.1	DomesticPig	China	2017-12-20	2017	PCV2d
ON098576.1	DomesticPig	Nigeria	2020-05-15	2020	PCV2d
MK140461.1	DomesticPig	China	2017-06-15	2017	PCV2d
KY655956.1	DomesticPig	China	2016-01-15	2016	PCV2d
OL377331.1	DomesticPig	Netherlands	2019-06-15	2019	PCV2d
FJ644929.1	DomesticPig	China	2008-04-15	2008	PCV2d
OL377074.1	DomesticPig	USA	2018-06-15	2018	PCV2d
OR567191.1	DomesticPig	China	2017-06-15	2017	PCV2d
KY656056.1	DomesticPig	China	2015-02-15	2015	PCV2d
JQ181585.1	DomesticPig	VietNam	2011-06-15	2011	PCV2d
MT376327.1	WildBoar	SouthKorea	2015-06-15	2015	PCV2d
KX960918.1	DomesticPig	China	2011-06-02	2011	PCV2d
KY656009.1	DomesticPig	China	2014-10-15	2014	PCV2d
OL377239.1	DomesticPig	France	2019-06-15	2019	PCV2d
MZ666156.1	DomesticPig	Nigeria	2015-06-15	2015	PCV2d
MZ606288.1	WildBoar	China	2018-06-15	2018	PCV2d
OM524608.1	DomesticPig	Malaysia	2017-06-15	2017	PCV2d
KM116515.1	DomesticPig	China	2013-09-15	2013	PCV2d
MF737374.1	WildBoar	China	2016-11-15	2016	PCV2d
MZ954919.1	DomesticPig	VietNam	2014-06-15	2014	PCV2d
HQ831520.1	DomesticPig	Portugal	2008-02-08	2008	PCV2d
MK504398.1	DomesticPig	USA	2017-06-15	2017	PCV2d
MT376358.1	WildBoar	SouthKorea	2017-06-15	2017	PCV2d
KM880086.1	DomesticPig	China	2014-04-25	2014	PCV2d
OL377477.1	DomesticPig	France	2019-06-15	2019	PCV2d
KY656025.1	DomesticPig	China	2014-12-15	2014	PCV2d
MW561978.1	DomesticPig	China	2019-06-15	2019	PCV2d
MT460508.1	DomesticPig	Argentina	2016-06-15	2016	PCV2d
OM524665.1	DomesticPig	Malaysia	2019-06-15	2019	PCV2d
OM677745.1	DomesticPig	Taiwan	2019-06-03	2019	PCV2d
KJ680365.1	DomesticPig	China	2012-05-04	2012	PCV2d
MZ606354.1	WildBoar	China	2019-06-15	2019	PCV2d
MZ606295.1	WildBoar	China	2018-06-15	2018	PCV2d
KJ680370.1	DomesticPig	China	2011-12-20	2011	PCV2d
OL377480.1	DomesticPig	France	2020-06-15	2020	PCV2d
OR542936.1	DomesticPig	China	2020-06-15	2020	PCV2d
OL377682.1	DomesticPig	Canada	2021-06-15	2021	PCV2d
OM524645.1	DomesticPig	Malaysia	2021-06-15	2021	PCV2d
ON098551.1	DomesticPig	Nigeria	2014-02-15	2014	PCV2d
OM677713.1	DomesticPig	Taiwan	2018-06-04	2018	PCV2d
KX098727.1	DomesticPig	USA	2015-12-15	2015	PCV2d
MF314254.1	DomesticPig	Thailand	2012-06-15	2012	PCV2d
KC514994.1	DomesticPig	China	2012-06-15	2012	PCV2d
OR567205.1	DomesticPig	China	2017-06-15	2017	PCV2d
MZ954925.1	DomesticPig	VietNam	2016-06-15	2016	PCV2d
OR519950.1	WildBoar	Italy	2021-06-15	2021	PCV2d
MH465479.1	DomesticPig	China	2014-06-15	2014	PCV2d
OR480439.1	DomesticPig	China	2022-03-05	2022	PCV2d
OM524627.1	DomesticPig	Malaysia	2020-06-15	2020	PCV2d
KC514981.1	DomesticPig	China	2011-06-15	2011	PCV2d
MT432460.1	DomesticPig	VietNam	2018-05-29	2018	PCV2d
MF679576.1	DomesticPig	China	2015-06-15	2015	PCV2d
MT302409.1	DomesticPig	China	2018-06-15	2018	PCV2d
ON262098.1	DomesticPig	China	2021-12-21	2021	PCV2d
OM743480.1	DomesticPig	Taiwan	2020-10-15	2020	PCV2d
ON729969.1	DomesticPig	DominicanRepublic	2020-06-15	2020	PCV2d
OL377392.1	DomesticPig	Poland	2020-06-15	2020	PCV2d
OL377398.1	DomesticPig	Spain	2020-06-15	2020	PCV2d
OR519947.1	DomesticPig	Italy	2021-06-15	2021	PCV2d
MN052967.1	DomesticPig	China	2016-06-15	2016	PCV2d
JX982220.1	DomesticPig	China	2011-03-10	2011	PCV2d
OR785795.1	DomesticPig	China	2021-06-14	2021	PCV2d
MT302434.1	DomesticPig	China	2017-06-15	2017	PCV2d
OL377714.1	DomesticPig	Germany	2021-06-15	2021	PCV2d
JN119256.1	DomesticPig	China	2011-04-22	2011	PCV2d
JN382191.1	DomesticPig	Romania	2011-01-20	2011	PCV2d
KX960922.1	DomesticPig	China	2011-06-01	2011	PCV2d
JX912914.1	DomesticPig	China	2011-08-02	2011	PCV2d
OP899458.1	DomesticPig	Italy	2022-06-15	2022	PCV2d
OL377704.1	DomesticPig	Germany	2021-06-15	2021	PCV2d
KP245918.1	DomesticPig	China	2014-10-15	2014	PCV2d
OL377713.1	DomesticPig	Germany	2021-06-15	2021	PCV2d
MK347376.1	DomesticPig	China	2015-06-15	2015	PCV2d
KM974911.1	DomesticPig	China	2014-09-16	2014	PCV2d
KX298473.1	DomesticPig	China	2014-06-15	2014	PCV2d
KU311026.1	DomesticPig	China	2014-06-12	2014	PCV2d
OR785801.1	DomesticPig	China	2021-08-21	2021	PCV2d
KP231157.1	DomesticPig	Italy	2010-10-25	2010	PCV2d
OR960659.1	DomesticPig	Russia	2022-02-28	2022	PCV2d
MT542990.1	DomesticPig	China	2017-06-15	2017	PCV2d
KU697176.1	DomesticPig	USA	2015-04-15	2015	PCV2d
LC310738.1	DomesticPig	Japan	2017-06-15	2017	PCV2d
KU697119.1	DomesticPig	USA	2014-10-15	2014	PCV2d
MH351270.1	DomesticPig	Germany	2016-06-15	2016	PCV2d
MT068285.1	WildBoar	Italy	2017-06-15	2017	PCV2d
KM191017.1	DomesticPig	USA	2012-11-15	2012	PCV2d
MW853935.1	DomesticPig	China	2018-06-15	2018	PCV2d
MK424114.1	DomesticPig	China	2017-06-15	2017	PCV2d
OR519971.1	WildBoar	Italy	2022-06-15	2022	PCV2d
OL377572.1	DomesticPig	Japan	2020-06-15	2020	PCV2d
OR790920.1	DomesticPig	China	2021-06-14	2021	PCV2d
OM818370.1	WildBoar	Italy	2021-06-15	2021	PCV2d
OM743462.1	DomesticPig	Taiwan	2020-07-20	2020	PCV2d
OQ749421.1	DomesticPig	China	2021-09-14	2021	PCV2d
OR519970.1	WildBoar	Italy	2022-06-15	2022	PCV2d
OR480449.1	DomesticPig	China	2020-11-19	2020	PCV2d
MW974875.1	DomesticPig	China	2019-06-15	2019	PCV2d
MK347367.1	DomesticPig	China	2015-06-15	2015	PCV2d
OQ555172.1	WildBoar	China	2018-06-15	2018	PCV2d
ON862548.1	DomesticPig	China	2021-06-15	2021	PCV2d
MN539532.1	DomesticPig	China	2019-06-15	2019	PCV2d
MW974882.1	DomesticPig	China	2020-06-15	2020	PCV2d
OL377715.1	DomesticPig	Germany	2021-06-15	2021	PCV2d
OP899494.1	DomesticPig	Italy	2019-06-15	2019	PCV2d
OL377588.1	DomesticPig	Japan	2020-06-15	2020	PCV2d
OL377471.1	DomesticPig	France	2020-06-15	2020	PCV2d
OM524657.1	DomesticPig	Malaysia	2019-06-15	2019	PCV2d
OM818367.1	WildBoar	Italy	2021-06-15	2021	PCV2d
OL677619.1	DomesticPig	Thailand	2020-06-29	2020	PCV2d
OR519962.1	WildBoar	Italy	2021-06-15	2021	PCV2d
PP035178.1	DomesticPig	China	2021-06-15	2021	PCV2d
OM858856.1	DomesticPig	China	2021-06-15	2021	PCV2d
MT376368.1	WildBoar	SouthKorea	2017-06-15	2017	PCV2d
MZ995476.1	DomesticPig	China	2017-06-15	2017	PCV2d
MW089625.1	DomesticPig	China	2016-06-15	2016	PCV2d
OR592005.1	DomesticPig	Ukraine	2012-06-15	2012	PCV2d
MZ667324.1	DomesticPig	China	2017-02-28	2017	PCV2d
MN400446.1	DomesticPig	China	2017-08-15	2017	PCV2d
MG846663.1	DomesticPig	SouthAfrica	2016-06-15	2016	PCV2d
MH465462.1	DomesticPig	China	2014-06-15	2014	PCV2d
OL377470.1	DomesticPig	France	2019-06-15	2019	PCV2d
OM677721.1	DomesticPig	Taiwan	2018-08-08	2018	PCV2d
OP899456.1	DomesticPig	Italy	2022-01-10	2022	PCV2d
OL377280.1	DomesticPig	Poland	2017-06-15	2017	PCV2d
KU697091.1	DomesticPig	USA	2014-03-15	2014	PCV2d
MT185095.1	DomesticPig	China	2017-06-15	2017	PCV2d
MW821481.1	DomesticPig	SouthKorea	2019-06-15	2019	PCV2d
MT498582.1	DomesticPig	Mexico	2019-05-15	2019	PCV2d
KX098743.1	DomesticPig	USA	2016-01-15	2016	PCV2d
KX161687.1	DomesticPig	China	2011-06-15	2011	PCV2d
MF314204.1	DomesticPig	Thailand	2010-06-15	2010	PCV2d
MZ615678.1	WildBoar	China	2019-06-15	2019	PCV2d
MZ606333.1	WildBoar	China	2019-06-15	2019	PCV2d
ON862514.1	DomesticPig	China	2016-06-15	2016	PCV2d
LC383449.1	DomesticPig	Japan	2015-06-15	2015	PCV2d
OL377009.1	DomesticPig	USA	2017-06-15	2017	PCV2d
MT185072.1	DomesticPig	China	2017-06-15	2017	PCV2d
OM677747.1	DomesticPig	Taiwan	2019-06-24	2019	PCV2d
HQ738641.1	DomesticPig	USA	2010-06-15	2010	PCV2d
MZ606290.1	WildBoar	China	2018-06-15	2018	PCV2d
MT376336.1	WildBoar	SouthKorea	2015-06-15	2015	PCV2d
JX948784.1	DomesticPig	China	2011-11-12	2011	PCV2d
OM677737.1	DomesticPig	Taiwan	2019-04-16	2019	PCV2d
MF169741.1	DomesticPig	Taiwan	2014-07-15	2014	PCV2d
OL377504.1	DomesticPig	Italy	2021-06-15	2021	PCV2d
KF850464.1	DomesticPig	China	2011-01-02	2011	PCV2d
KF027492.1	DomesticPig	China	2012-06-15	2012	PCV2d
MT376318.1	WildBoar	SouthKorea	2015-06-15	2015	PCV2d
OL377661.1	DomesticPig	Taiwan	2020-06-15	2020	PCV2d
KX098681.1	DomesticPig	USA	2015-10-15	2015	PCV2d
KT868419.1	DomesticPig	USA	2014-06-15	2014	PCV2d
MF169724.1	DomesticPig	Taiwan	2014-05-15	2014	PCV2d
KU960936.1	DomesticPig	China	2014-06-15	2014	PCV2d
OQ784905.1	DomesticPig	VietNam	2022-08-15	2022	PCV2d
MN258756.1	DomesticPig	China	2019-02-15	2019	PCV2d
KY940524.1	DomesticPig	China	2014-04-15	2014	PCV2d
OM743470.1	DomesticPig	Taiwan	2020-08-24	2020	PCV2d
MT302507.1	DomesticPig	China	2018-06-15	2018	PCV2d
KT867816.1	DomesticPig	USA	2014-06-15	2014	PCV2d
OL377546.1	DomesticPig	VietNam	2018-06-15	2018	PCV2d
JX406426.1	DomesticPig	China	2011-04-05	2011	PCV2d
JF928005.1	DomesticPig	China	2011-03-19	2011	PCV2d
OM524603.1	DomesticPig	Malaysia	2019-06-15	2019	PCV2d
JX948770.1	DomesticPig	China	2011-10-13	2011	PCV2d
JX948771.1	DomesticPig	China	2011-11-18	2011	PCV2d
KU697241.1	DomesticPig	USA	2015-06-15	2015	PCV2d
MZ606324.1	WildBoar	China	2019-06-15	2019	PCV2d
MT376375.1	WildBoar	SouthKorea	2015-06-15	2015	PCV2d
MT376351.1	WildBoar	SouthKorea	2015-06-15	2015	PCV2d
MG893895.1	DomesticPig	China	2016-06-15	2016	PCV2d
MT376298.1	WildBoar	SouthKorea	2017-06-15	2017	PCV2d
MT376297.1	WildBoar	SouthKorea	2015-06-15	2015	PCV2d
KY655997.1	DomesticPig	China	2014-07-15	2014	PCV2d
OL377486.1	DomesticPig	France	2020-06-15	2020	PCV2d
MW974849.1	DomesticPig	China	2019-06-15	2019	PCV2d
OP535530.1	DomesticPig	Colombia	2021-06-15	2021	PCV2d
OK322704.1	DomesticPig	Chile	2021-06-15	2021	PCV2d
OP535529.1	DomesticPig	Colombia	2021-06-15	2021	PCV2d
MZ606331.1	WildBoar	China	2019-06-15	2019	PCV2d
KC473168.1	DomesticPig	China	2009-03-10	2009	PCV2d
OL377401.1	DomesticPig	Spain	2020-06-15	2020	PCV2d
HQ378157.1	DomesticPig	Serbia	2010-01-19	2010	PCV2d
JF683405.1	DomesticPig	Taiwan	2010-09-15	2010	PCV2d
OL377055.1	DomesticPig	USA	2017-06-15	2017	PCV2d
KP245921.1	DomesticPig	China	2012-06-15	2012	PCV2d
KT216672.1	WildBoar	Brazil	2012-06-15	2012	PCV2d
OL677603.1	DomesticPig	Thailand	2020-12-15	2020	PCV2d
OL377252.1	DomesticPig	France	2019-06-15	2019	PCV2d
MT184971.1	DomesticPig	China	2018-06-15	2018	PCV2d
OR567231.1	DomesticPig	China	2018-06-15	2018	PCV2d
MK504408.1	DomesticPig	USA	2018-06-15	2018	PCV2d
MW089669.1	DomesticPig	China	2017-06-15	2017	PCV2d
MT302391.1	DomesticPig	China	2016-06-15	2016	PCV2d
ON012566.1	DomesticPig	China	2021-07-13	2021	PCV2d
MW820699.1	DomesticPig	China	2018-05-16	2018	PCV2d
MT185071.1	DomesticPig	China	2018-06-15	2018	PCV2d
OP899446.1	DomesticPig	Italy	2021-06-15	2021	PCV2d
GU938302.1	DomesticPig	China	2009-12-07	2009	PCV2d
OM288651.1	DomesticPig	China	2021-06-15	2021	PCV2d
PP035166.1	DomesticPig	China	2021-06-15	2021	PCV2d
ON248867.1	DomesticPig	China	2022-02-12	2022	PCV2d
KX247815.1	DomesticPig	China	2014-03-15	2014	PCV2d
MT185082.1	DomesticPig	China	2016-06-15	2016	PCV2d
OM524673.1	DomesticPig	Malaysia	2019-06-15	2019	PCV2d
KP231170.1	DomesticPig	Italy	2011-08-10	2011	PCV2d
OL377439.1	DomesticPig	Colombia	2021-06-15	2021	PCV2d
KX960929.1	DomesticPig	China	2011-06-01	2011	PCV2d
KP231167.1	DomesticPig	Italy	2011-06-10	2011	PCV2d
KP231169.1	DomesticPig	Italy	2011-08-10	2011	PCV2d
OM524642.1	DomesticPig	Malaysia	2020-06-15	2020	PCV2d
KC514986.1	DomesticPig	China	2011-06-15	2011	PCV2d
KY656030.1	DomesticPig	China	2014-12-15	2014	PCV2d
OM288650.1	DomesticPig	China	2019-06-15	2019	PCV2d
MT185045.1	DomesticPig	China	2016-06-15	2016	PCV2d
OP899472.1	DomesticPig	Italy	2022-06-15	2022	PCV2d
LC383445.1	DomesticPig	Japan	2014-06-15	2014	PCV2d
KY656080.1	DomesticPig	China	2016-02-15	2016	PCV2d
KC515019.1	DomesticPig	China	2012-06-15	2012	PCV2d
GU370063.1	DomesticPig	China	2009-06-25	2009	PCV2d
OP413467.1	DomesticPig	China	2022-06-15	2022	PCV2d
OR480475.1	DomesticPig	China	2022-09-14	2022	PCV2d
OR480468.1	DomesticPig	China	2022-03-21	2022	PCV2d
KU697009.1	DomesticPig	USA	2015-02-11	2015	PCV2d
OK572466.1	DomesticPig	China	2021-09-15	2021	PCV2d
MZ161162.1	DomesticPig	China	2021-01-04	2021	PCV2d
MF314256.1	DomesticPig	Thailand	2012-06-15	2012	PCV2d
OM524675.1	DomesticPig	Malaysia	2019-06-15	2019	PCV2d
KX929014.1	DomesticPig	China	2015-06-15	2015	PCV2d
ON337869.1	WildBoar	Ethiopia	2021-06-15	2021	PCV2d
OR960655.1	DomesticPig	Russia	2021-12-24	2021	PCV2d
OR614400.1	DomesticPig	China	2022-06-15	2022	PCV2d
OP899465.1	DomesticPig	Italy	2022-06-15	2022	PCV2d
OR966776.1	DomesticPig	Italy	2022-09-17	2022	PCV2d
MZ197168.1	DomesticPig	India	2021-06-15	2021	PCV2d
ON337868.1	WildBoar	Ethiopia	2021-06-15	2021	PCV2d
MT302505.1	DomesticPig	China	2017-06-15	2017	PCV2d
MK050982.1	DomesticPig	China	2017-06-15	2017	PCV2d
KY940528.1	DomesticPig	China	2014-04-15	2014	PCV2d
KU697292.1	DomesticPig	USA	2015-09-15	2015	PCV2d
OL377221.1	DomesticPig	Germany	2018-06-15	2018	PCV2d
OL377186.1	DomesticPig	Brazil	2019-06-15	2019	PCV2d
OR542951.1	DomesticPig	China	2021-06-15	2021	PCV2d
OP899508.1	DomesticPig	Italy	2021-06-15	2021	PCV2d
MZ606340.1	WildBoar	China	2019-06-15	2019	PCV2d
MT185083.1	DomesticPig	China	2018-06-15	2018	PCV2d
MF169719.1	DomesticPig	Taiwan	2017-02-07	2017	PCV2d
MF169672.1	DomesticPig	Taiwan	2016-03-31	2016	PCV2d
OL377225.1	DomesticPig	Germany	2019-06-15	2019	PCV2d
OM677749.1	DomesticPig	Taiwan	2019-06-24	2019	PCV2d
OL377329.1	DomesticPig	Netherlands	2019-06-15	2019	PCV2d
ON337866.1	WildBoar	Ethiopia	2021-06-15	2021	PCV2d
OP899540.1	DomesticPig	Italy	2021-12-03	2021	PCV2d
MK347358.1	DomesticPig	China	2018-06-15	2018	PCV2d
OK322701.1	DomesticPig	Chile	2020-06-15	2020	PCV2d
MT432448.1	DomesticPig	VietNam	2019-12-11	2019	PCV2d
ON862517.1	DomesticPig	China	2017-06-15	2017	PCV2d
JX945575.1	DomesticPig	China	2011-07-25	2011	PCV2d
OK618555.1	WildBoar	Portugal	2019-06-15	2019	PCV2d
MT501732.1	WildBoar	SouthKorea	2017-06-15	2017	PCV2d
MT501730.1	WildBoar	SouthKorea	2017-06-15	2017	PCV2d
MT501731.1	WildBoar	SouthKorea	2017-06-15	2017	PCV2d
MT501729.1	WildBoar	SouthKorea	2016-06-15	2016	PCV2d
OK482714.1	DomesticPig	China	2021-07-15	2021	PCV2d
OL377440.1	DomesticPig	Colombia	2021-06-15	2021	PCV2d
OP899455.1	DomesticPig	Italy	2022-06-15	2022	PCV2d
MZ995475.1	DomesticPig	China	2017-06-15	2017	PCV2d
ON248862.1	DomesticPig	China	2021-12-13	2021	PCV2d
MG715498.1	DomesticPig	SouthKorea	2017-06-15	2017	PCV2d
OL377003.1	DomesticPig	USA	2017-06-15	2017	PCV2d
OP899515.1	DomesticPig	Italy	2021-06-15	2021	PCV2d
OQ241210.1	DomesticPig	Canada	2021-06-15	2021	PCV2d
MW561987.1	DomesticPig	China	2019-06-15	2019	PCV2d
OL377569.1	DomesticPig	Japan	2020-06-15	2020	PCV2d
OP535480.1	DomesticPig	Colombia	2021-06-15	2021	PCV2d
OP535484.1	DomesticPig	Colombia	2021-06-15	2021	PCV2d
MZ954884.1	DomesticPig	VietNam	2009-06-15	2009	PCV2d
OQ730503.1	DomesticPig	China	2022-07-15	2022	PCV2d
OR537660.1	DomesticPig	China	2018-06-15	2018	PCV2d
MW089672.1	DomesticPig	China	2017-06-15	2017	PCV2d
JX678978.1	DomesticPig	China	2010-10-10	2010	PCV2d
OR480473.1	DomesticPig	China	2022-06-07	2022	PCV2d
MT376314.1	WildBoar	SouthKorea	2016-06-15	2016	PCV2d
MW562001.1	DomesticPig	China	2019-06-15	2019	PCV2d
KC800637.1	DomesticPig	China	2011-09-20	2011	PCV2d
KT867999.1	DomesticPig	USA	2012-06-15	2012	PCV2d
KR559714.1	WildBoar	Italy	2011-06-15	2011	PCV2d
KR559713.1	WildBoar	Italy	2011-06-15	2011	PCV2d
OR553622.1	DomesticPig	China	2015-06-15	2015	PCV2d
KR559711.1	WildBoar	Italy	2011-06-15	2011	PCV2d
OP374027.1	DomesticPig	China	2022-05-15	2022	PCV2d
KC514968.1	DomesticPig	China	2011-06-15	2011	PCV2d
OL377203.1	DomesticPig	Mexico	2018-06-15	2018	PCV2d
KY656027.1	DomesticPig	China	2014-12-15	2014	PCV2d
KC800640.1	DomesticPig	China	2011-11-16	2011	PCV2d
KC800643.1	DomesticPig	China	2011-09-19	2011	PCV2d
JX948780.1	DomesticPig	China	2011-10-13	2011	PCV2d
KC336418.1	DomesticPig	China	2010-12-09	2010	PCV2d
KP081545.1	DomesticPig	China	2014-04-15	2014	PCV2d
KM191001.1	DomesticPig	USA	2012-06-15	2012	PCV2d
JX912915.1	DomesticPig	China	2011-07-20	2011	PCV2d
MT185004.1	DomesticPig	China	2016-06-15	2016	PCV2d
KT868435.1	DomesticPig	USA	2012-06-15	2012	PCV2d
MW820689.1	DomesticPig	China	2018-05-22	2018	PCV2d
KM191125.1	DomesticPig	USA	2013-07-15	2013	PCV2d
MT302490.1	DomesticPig	China	2018-06-15	2018	PCV2d
OL377144.1	DomesticPig	USA	2018-06-15	2018	PCV2d
MF314225.1	DomesticPig	Thailand	2011-06-15	2011	PCV2d
OP860365.1	DomesticPig	China	2021-06-15	2021	PCV2d
OQ241219.1	DomesticPig	Canada	2022-06-15	2022	PCV2d
GU252369.1	DomesticPig	China	2009-09-15	2009	PCV2d
OM681456.1	DomesticPig	Taiwan	2019-08-05	2019	PCV2d
OM032621.1	DomesticPig	China	2017-09-12	2017	PCV2d
ON862516.1	DomesticPig	China	2017-06-15	2017	PCV2d
PP965274.1	WildBoar	SouthKorea	2022-06-15	2022	PCV2d
MT376374.1	WildBoar	SouthKorea	2015-06-15	2015	PCV2d
MT376349.1	WildBoar	SouthKorea	2016-06-15	2016	PCV2d
MT376348.1	WildBoar	SouthKorea	2016-06-15	2016	PCV2d
MT376315.1	WildBoar	SouthKorea	2016-06-15	2016	PCV2d
MT376360.1	WildBoar	SouthKorea	2017-06-15	2017	PCV2d
MT376302.1	WildBoar	SouthKorea	2015-06-15	2015	PCV2d
MT376301.1	WildBoar	SouthKorea	2017-06-15	2017	PCV2d
MW974877.1	DomesticPig	China	2018-06-15	2018	PCV2d
OL377269.1	DomesticPig	Poland	2017-06-15	2017	PCV2d
KC620512.1	WildBoar	SouthKorea	2012-06-15	2012	PCV2d
KC620506.1	WildBoar	SouthKorea	2011-06-15	2011	PCV2d
MT376363.1	WildBoar	SouthKorea	2016-06-15	2016	PCV2d
MT376342.1	WildBoar	SouthKorea	2017-06-15	2017	PCV2d
MT376343.1	WildBoar	SouthKorea	2017-06-15	2017	PCV2d
MT376340.1	WildBoar	SouthKorea	2017-06-15	2017	PCV2d
MN170524.1	DomesticPig	China	2018-09-01	2018	PCV2d
OR533444.1	DomesticPig	China	2016-06-15	2016	PCV2d
OR567222.1	DomesticPig	China	2017-06-15	2017	PCV2d
OR480472.1	DomesticPig	China	2022-04-22	2022	PCV2d
MH480645.1	DomesticPig	China	2017-05-15	2017	PCV2d
MF679578.1	DomesticPig	China	2017-06-15	2017	PCV2d
MK347373.1	DomesticPig	China	2018-06-15	2018	PCV2d
JQ002672.1	DomesticPig	China	2011-06-15	2011	PCV2d
KY806040.1	DomesticPig	UnitedKingdom	2012-06-15	2012	PCV2d
OR966797.1	DomesticPig	Italy	2022-10-16	2022	PCV2d
KT868395.1	DomesticPig	USA	2012-06-15	2012	PCV2d
KX960917.1	DomesticPig	China	2002-06-06	2002	PCV2d
KX960920.1	DomesticPig	China	2010-07-23	2010	PCV2d
KX960916.1	DomesticPig	China	2010-06-02	2010	PCV2d
MG813263.1	DomesticPig	China	2017-07-15	2017	PCV2d
MT376328.1	WildBoar	SouthKorea	2014-06-15	2014	PCV2d
OQ749420.1	DomesticPig	China	2021-09-17	2021	PCV2d
MK542371.1	DomesticPig	China	2017-06-15	2017	PCV2d
OL377214.1	DomesticPig	Mexico	2019-06-15	2019	PCV2d
OP899527.1	DomesticPig	Italy	2019-06-15	2019	PCV2d
OL377535.1	DomesticPig	VietNam	2019-06-15	2019	PCV2d
OM524648.1	DomesticPig	Malaysia	2021-06-15	2021	PCV2d
OQ749430.1	DomesticPig	China	2022-09-15	2022	PCV2d
KU697138.1	DomesticPig	USA	2014-12-15	2014	PCV2d
OL377313.1	DomesticPig	UnitedKingdom	2018-06-15	2018	PCV2d
OQ749413.1	DomesticPig	China	2020-11-11	2020	PCV2d
KU697131.1	DomesticPig	USA	2014-11-15	2014	PCV2d
MF679585.1	DomesticPig	China	2015-06-15	2015	PCV2d
JX872376.1	DomesticPig	China	2011-07-10	2011	PCV2d
MZ954890.1	DomesticPig	VietNam	2010-06-15	2010	PCV2d
MK347363.1	DomesticPig	China	2015-06-15	2015	PCV2d
KF035063.1	DomesticPig	China	2011-11-15	2011	PCV2d
KY656023.1	DomesticPig	China	2014-11-15	2014	PCV2d
KX960925.1	DomesticPig	China	2011-06-01	2011	PCV2d
JF272499.1	DomesticPig	China	2010-04-26	2010	PCV2d
MT376313.1	WildBoar	SouthKorea	2017-06-15	2017	PCV2d
MT376300.1	WildBoar	SouthKorea	2017-06-15	2017	PCV2d
MW303944.1	DomesticPig	VietNam	2019-06-15	2019	PCV2d
MN539516.1	DomesticPig	China	2019-06-15	2019	PCV2d
MW561979.1	DomesticPig	China	2019-06-15	2019	PCV2d
OM524624.1	DomesticPig	Malaysia	2019-06-15	2019	PCV2d
MK599451.1	DomesticPig	China	2018-06-15	2018	PCV2d
MW089746.1	DomesticPig	China	2018-06-15	2018	PCV2d
ON862501.1	DomesticPig	China	2021-06-15	2021	PCV2d
KC514967.1	DomesticPig	China	2011-06-15	2011	PCV2d
OL546299.1	DomesticPig	China	2021-08-15	2021	PCV2d
OR519935.1	DomesticPig	Italy	2022-06-15	2022	PCV2d
OL377489.1	DomesticPig	France	2020-06-15	2020	PCV2d
MZ558544.1	DomesticPig	Colombia	2019-06-15	2019	PCV2d
OL677576.1	DomesticPig	Thailand	2019-10-20	2019	PCV2d
OL377448.1	DomesticPig	Denmark	2020-06-15	2020	PCV2d
MN052990.1	DomesticPig	China	2017-06-15	2017	PCV2d
AY874166.1	WildBoar	Hungary	2002-06-15	2002	PCV2d
OL377670.1	DomesticPig	Taiwan	2020-06-15	2020	PCV2d
OR542938.1	DomesticPig	China	2020-06-15	2020	PCV2d
OL377404.1	DomesticPig	Spain	2020-06-15	2020	PCV2d
OL377197.1	DomesticPig	Mexico	2019-06-15	2019	PCV2d
OL677605.1	DomesticPig	Thailand	2020-04-28	2020	PCV2d
OL377454.1	DomesticPig	Denmark	2020-06-15	2020	PCV2d
MK987069.1	DomesticPig	China	2019-04-16	2019	PCV2d
MZ151443.1	DomesticPig	China	2019-06-15	2019	PCV2d
OQ749411.1	DomesticPig	China	2020-10-14	2020	PCV2d
OP899476.1	DomesticPig	Italy	2020-06-15	2020	PCV2d
OR480435.1	DomesticPig	China	2020-09-26	2020	PCV2d
ON729975.1	DomesticPig	DominicanRepublic	2020-06-15	2020	PCV2d
OL677616.1	DomesticPig	Thailand	2020-06-29	2020	PCV2d
MN258762.1	DomesticPig	China	2019-06-15	2019	PCV2d
OM524661.1	DomesticPig	Malaysia	2019-06-15	2019	PCV2d
MT498578.1	DomesticPig	Mexico	2019-07-15	2019	PCV2d
OL377184.1	DomesticPig	Brazil	2019-06-15	2019	PCV2d
OL377416.1	DomesticPig	Thailand	2020-06-15	2020	PCV2d
OL377456.1	DomesticPig	Denmark	2020-06-15	2020	PCV2d
MT876209.1	DomesticPig	China	2019-02-15	2019	PCV2d
OM681480.1	DomesticPig	Taiwan	2019-11-20	2019	PCV2d
OR591994.1	DomesticPig	Ukraine	2019-06-15	2019	PCV2d
MW623084.1	DomesticPig	SouthKorea	2019-06-15	2019	PCV2d
OL377629.1	DomesticPig	Japan	2020-06-15	2020	PCV2d
OL377337.1	DomesticPig	France	2020-06-15	2020	PCV2d
MW653451.1	DomesticPig	China	2020-09-15	2020	PCV2d
MN539514.1	DomesticPig	China	2019-06-15	2019	PCV2d
OM524622.1	DomesticPig	Malaysia	2019-06-15	2019	PCV2d
ON729976.1	DomesticPig	DominicanRepublic	2020-06-15	2020	PCV2d
MZ995485.1	DomesticPig	China	2019-06-15	2019	PCV2d
MW974862.1	DomesticPig	China	2019-01-15	2019	PCV2d
OL377258.1	DomesticPig	France	2019-06-15	2019	PCV2d
OL377243.1	DomesticPig	France	2019-06-15	2019	PCV2d
MW297162.1	DomesticPig	Namibia	2019-11-15	2019	PCV2d
OM677735.1	DomesticPig	Taiwan	2019-03-04	2019	PCV2d
OL377632.1	DomesticPig	Japan	2020-06-15	2020	PCV2d
OP535482.1	DomesticPig	Colombia	2021-06-15	2021	PCV2d
OM743461.1	DomesticPig	Taiwan	2020-07-15	2020	PCV2d
MW561980.1	DomesticPig	China	2019-06-15	2019	PCV2d
OL377519.1	DomesticPig	VietNam	2019-06-15	2019	PCV2d
MW091498.1	DomesticPig	China	2020-05-15	2020	PCV2d
OL377671.1	DomesticPig	Taiwan	2020-06-15	2020	PCV2d
OR537684.1	DomesticPig	China	2019-06-15	2019	PCV2d
MZ593768.1	DomesticPig	China	2021-06-15	2021	PCV2d
OL377457.1	DomesticPig	Denmark	2020-06-15	2020	PCV2d
OM681478.1	DomesticPig	Taiwan	2019-11-14	2019	PCV2d
OM681457.1	DomesticPig	Taiwan	2019-08-06	2019	PCV2d
MN482052.1	DomesticPig	China	2019-04-15	2019	PCV2d
MT302514.1	DomesticPig	China	2019-06-15	2019	PCV2d
OL377397.1	DomesticPig	Spain	2020-06-15	2020	PCV2d
ON098564.1	DomesticPig	Nigeria	2019-06-15	2019	PCV2d
OL677586.1	DomesticPig	Thailand	2019-07-15	2019	PCV2d
MW653450.1	DomesticPig	China	2020-05-15	2020	PCV2d
OM858855.1	DomesticPig	China	2021-06-15	2021	PCV2d
OP263052.1	DomesticPig	China	2020-05-29	2020	PCV2d
KY655955.1	DomesticPig	China	2016-01-15	2016	PCV2d
MT185043.1	DomesticPig	China	2017-06-15	2017	PCV2d
MZ593750.1	DomesticPig	China	2021-06-15	2021	PCV2d
KX161676.1	DomesticPig	China	2010-06-15	2010	PCV2d
MW423634.1	DomesticPig	China	2020-07-15	2020	PCV2d
OQ749417.1	DomesticPig	China	2020-12-26	2020	PCV2d
OR966805.1	DomesticPig	Italy	2022-10-25	2022	PCV2d
MF631822.1	DomesticPig	SouthKorea	2016-06-15	2016	PCV2d
MW562003.1	DomesticPig	China	2019-06-15	2019	PCV2d
MT068272.1	DomesticPig	Italy	2016-11-02	2016	PCV2d
MZ995486.1	DomesticPig	China	2019-06-15	2019	PCV2d
JX948772.1	DomesticPig	China	2011-12-13	2011	PCV2d
KC514982.1	DomesticPig	China	2011-06-15	2011	PCV2d
OR519961.1	WildBoar	Italy	2021-06-15	2021	PCV2d
OR519958.1	WildBoar	Italy	2021-06-15	2021	PCV2d
OR519959.1	WildBoar	Italy	2021-06-15	2021	PCV2d
MT302504.1	DomesticPig	China	2018-06-15	2018	PCV2d
MZ422381.1	DomesticPig	Mongolia	2019-01-11	2019	PCV2d
OP184927.1	DomesticPig	Tanzania	2021-06-22	2021	PCV2d
OP535483.1	DomesticPig	Colombia	2021-06-15	2021	PCV2d
PP035173.1	DomesticPig	China	2021-06-15	2021	PCV2d
OQ291185.1	DomesticPig	China	2021-05-01	2021	PCV2d
KF530835.1	DomesticPig	China	2010-04-20	2010	PCV2d
MZ666159.1	DomesticPig	Tanzania	2018-06-15	2018	PCV2d
OM681455.1	DomesticPig	Taiwan	2019-07-26	2019	PCV2d
MF679599.1	DomesticPig	China	2012-06-15	2012	PCV2d
OL377695.1	DomesticPig	France	2021-06-15	2021	PCV2d
PP035176.1	DomesticPig	China	2021-06-15	2021	PCV2d
OL377012.1	DomesticPig	USA	2017-06-15	2017	PCV2d
KF850467.1	DomesticPig	China	2011-04-13	2011	PCV2d
OR537658.1	DomesticPig	China	2017-06-15	2017	PCV2d
KU697082.1	DomesticPig	USA	2015-02-10	2015	PCV2d
ON098553.1	DomesticPig	Nigeria	2014-02-15	2014	PCV2d
KJ680364.1	DomesticPig	China	2012-04-02	2012	PCV2d
MT376320.1	WildBoar	SouthKorea	2017-06-15	2017	PCV2d
OL377242.1	DomesticPig	France	2019-06-15	2019	PCV2d
OL376974.1	DomesticPig	USA	2017-06-15	2017	PCV2d
MF679550.1	DomesticPig	China	2017-06-15	2017	PCV2d
MF314255.1	DomesticPig	Thailand	2012-06-15	2012	PCV2d
KR559696.1	DomesticPig	Italy	2012-06-15	2012	PCV2d
MZ747111.1	DomesticPig	China	2018-06-15	2018	PCV2d
OP899529.1	DomesticPig	Italy	2022-01-21	2022	PCV2d
MT432445.1	DomesticPig	VietNam	2019-05-30	2019	PCV2d
OP535514.1	DomesticPig	Colombia	2021-06-15	2021	PCV2d
KJ680340.1	DomesticPig	China	2011-05-30	2011	PCV2d
KJ680359.1	DomesticPig	China	2011-01-31	2011	PCV2d
OL377145.1	DomesticPig	USA	2018-06-15	2018	PCV2d
OR533451.1	DomesticPig	China	2015-06-15	2015	PCV2d
MZ606352.1	WildBoar	China	2019-06-15	2019	PCV2d
OL377083.1	DomesticPig	USA	2018-06-15	2018	PCV2d
MZ474499.1	DomesticPig	China	2019-07-18	2019	PCV2d
OL377438.1	DomesticPig	Colombia	2021-06-15	2021	PCV2d
MZ440696.1	DomesticPig	SouthKorea	2021-06-15	2021	PCV2d
OP899545.1	DomesticPig	Italy	2021-06-15	2021	PCV2d
OQ241212.1	DomesticPig	Canada	2021-06-15	2021	PCV2d
OP374032.1	DomesticPig	China	2022-05-15	2022	PCV2d
ON262087.1	DomesticPig	China	2021-05-21	2021	PCV2d
KX828581.1	DomesticPig	China	2010-07-12	2010	PCV2d
OL377188.1	DomesticPig	Brazil	2019-06-15	2019	PCV2d
MW265918.2	DomesticPig	VietNam	2019-06-15	2019	PCV2d
MT184989.1	DomesticPig	China	2018-06-15	2018	PCV2d
OL377536.1	DomesticPig	VietNam	2018-06-15	2018	PCV2d
MT302517.1	DomesticPig	China	2019-06-15	2019	PCV2d
ON262099.1	DomesticPig	China	2021-12-08	2021	PCV2d
MH341493.1	DomesticPig	China	2014-11-06	2014	PCV2d
MN935175.1	DomesticPig	SaintKittsandNevis	2012-06-15	2012	PCV2d
KU697012.1	DomesticPig	USA	2015-02-19	2015	PCV2d
ON862550.1	DomesticPig	China	2021-06-15	2021	PCV2d
OL377681.1	DomesticPig	Canada	2021-06-15	2021	PCV2d
OR062302.1	DomesticPig	China	2021-05-21	2021	PCV2d
KC823054.1	DomesticPig	China	2012-03-10	2012	PCV2d
KJ680341.1	DomesticPig	China	2011-11-19	2011	PCV2d
OL377068.1	DomesticPig	USA	2018-06-15	2018	PCV2d
OM743472.1	DomesticPig	Taiwan	2020-09-23	2020	PCV2d
KP081547.1	DomesticPig	China	2014-05-24	2014	PCV2d
MT068236.1	DomesticPig	Italy	2015-08-24	2015	PCV2d
KU317490.1	DomesticPig	China	2015-04-25	2015	PCV2d
MW974845.1	DomesticPig	China	2019-05-15	2019	PCV2d
OM524617.1	DomesticPig	Malaysia	2019-06-15	2019	PCV2d
KC514988.1	DomesticPig	China	2012-06-15	2012	PCV2d
OL677615.1	DomesticPig	Thailand	2020-11-26	2020	PCV2d
OR960664.1	DomesticPig	Russia	2021-12-25	2021	PCV2d
OL377428.1	DomesticPig	Colombia	2021-06-15	2021	PCV2d
OM681493.1	DomesticPig	Taiwan	2020-03-18	2020	PCV2d
OM524630.1	DomesticPig	Malaysia	2020-06-15	2020	PCV2d
MK139828.1	DomesticPig	China	2017-06-15	2017	PCV2d
MT302413.1	DomesticPig	China	2018-06-15	2018	PCV2d
MZ606343.1	WildBoar	China	2019-06-15	2019	PCV2d
KC514985.1	DomesticPig	China	2011-06-15	2011	PCV2d
OR519963.1	WildBoar	Italy	2021-06-15	2021	PCV2d
MW820694.1	DomesticPig	China	2018-10-07	2018	PCV2d
OK572467.1	DomesticPig	China	2021-09-15	2021	PCV2d
MF314232.1	DomesticPig	Thailand	2012-06-15	2012	PCV2d
KC153106.1	DomesticPig	China	2012-01-16	2012	PCV2d
KC514975.1	DomesticPig	China	2011-06-15	2011	PCV2d
OR537633.1	DomesticPig	China	2017-06-15	2017	PCV2d
OL377061.1	DomesticPig	USA	2017-06-15	2017	PCV2d
MF150186.1	DomesticPig	Brazil	2010-11-15	2010	PCV2d
MK604485.1	DomesticPig	China	2016-06-15	2016	PCV2d
KC800641.1	DomesticPig	China	2011-11-16	2011	PCV2d
OP899454.1	DomesticPig	Italy	2022-06-15	2022	PCV2d
KM624033.1	DomesticPig	China	2011-01-01	2011	PCV2d
KM190990.1	DomesticPig	USA	2012-06-15	2012	PCV2d
KC788504.1	DomesticPig	China	2012-05-15	2012	PCV2d
KJ680350.1	DomesticPig	China	2011-11-17	2011	PCV2d
MK006038.1	DomesticPig	SouthKorea	2017-06-15	2017	PCV2d
KM624037.1	DomesticPig	China	2011-06-15	2011	PCV2d
KX161689.1	DomesticPig	China	2010-06-15	2010	PCV2d
JX948781.1	DomesticPig	China	2010-01-03	2010	PCV2d
MZ954922.1	DomesticPig	VietNam	2015-06-15	2015	PCV2d
PP965263.1	WildBoar	SouthKorea	2021-06-15	2021	PCV2d
PP965261.1	WildBoar	SouthKorea	2021-06-15	2021	PCV2d
OL377463.1	DomesticPig	Denmark	2020-06-15	2020	PCV2d
ON862541.1	DomesticPig	China	2021-06-15	2021	PCV2d
OL377434.1	DomesticPig	Colombia	2021-06-15	2021	PCV2d
OP899538.1	DomesticPig	Italy	2021-11-15	2021	PCV2d
MT376361.1	WildBoar	SouthKorea	2017-06-15	2017	PCV2d
KU697148.1	DomesticPig	USA	2015-02-15	2015	PCV2d
MF679561.1	DomesticPig	China	2016-06-15	2016	PCV2d
MT376365.1	WildBoar	SouthKorea	2015-06-15	2015	PCV2d
MT376319.1	WildBoar	SouthKorea	2013-06-15	2013	PCV2d
MT376372.1	WildBoar	SouthKorea	2016-06-15	2016	PCV2d
MT376352.1	WildBoar	SouthKorea	2015-06-15	2015	PCV2d
KU697104.1	DomesticPig	USA	2014-06-15	2014	PCV2d
JF683401.1	DomesticPig	Taiwan	2008-12-15	2008	PCV2d
KJ680343.1	DomesticPig	China	2010-03-31	2010	PCV2d
MZ606361.1	WildBoar	China	2020-06-15	2020	PCV2d
MH920579.1	DomesticPig	China	2017-06-15	2017	PCV2d
MW089722.1	DomesticPig	China	2018-06-15	2018	PCV2d
MG732804.1	DomesticPig	China	2017-06-15	2017	PCV2d
MT185110.1	DomesticPig	China	2017-06-15	2017	PCV2d
MN052977.1	DomesticPig	China	2015-07-15	2015	PCV2d
PP965255.1	WildBoar	SouthKorea	2021-06-15	2021	PCV2d
OP899493.1	DomesticPig	Italy	2021-11-12	2021	PCV2d
OP860371.1	WildBoar	China	2021-06-15	2021	PCV2d
OP860353.1	WildBoar	China	2022-06-15	2022	PCV2d
OP860352.1	WildBoar	China	2022-06-15	2022	PCV2d
OP860356.1	WildBoar	China	2022-06-15	2022	PCV2d
OP860357.1	WildBoar	China	2022-06-15	2022	PCV2d
OP860351.1	WildBoar	China	2022-06-15	2022	PCV2d
OP860355.1	WildBoar	China	2022-06-15	2022	PCV2d
OP860354.1	WildBoar	China	2022-06-15	2022	PCV2d
OP860358.1	WildBoar	China	2021-06-15	2021	PCV2d
OP860361.1	WildBoar	China	2021-06-15	2021	PCV2d
MT302414.1	DomesticPig	China	2018-06-15	2018	PCV2d
OP535481.1	DomesticPig	Colombia	2021-06-15	2021	PCV2d
PP993527.1	DomesticPig	VietNam	2022-06-15	2022	PCV2d
OP374024.1	DomesticPig	China	2022-05-15	2022	PCV2d
KP081548.1	DomesticPig	China	2014-03-23	2014	PCV2d
MT376367.1	WildBoar	SouthKorea	2017-06-15	2017	PCV2d
MT376307.1	WildBoar	SouthKorea	2015-06-15	2015	PCV2d
OR960660.1	DomesticPig	Russia	2022-02-13	2022	PCV2d
MZ593761.1	DomesticPig	China	2021-06-15	2021	PCV2d
OP455989.1	DomesticPig	India	2021-06-15	2021	PCV2d
OP899450.1	DomesticPig	Italy	2021-12-06	2021	PCV2d
OP899518.1	DomesticPig	Italy	2021-06-15	2021	PCV2d
HQ831539.1	DomesticPig	Portugal	2009-05-03	2009	PCV2d
GU325770.1	DomesticPig	China	2009-06-15	2009	PCV2d
MW089667.1	DomesticPig	China	2017-06-15	2017	PCV2d
MF326361.1	DomesticPig	China	2016-12-11	2016	PCV2d
KY656069.1	DomesticPig	China	2014-05-15	2014	PCV2d
AY874163.1	WildBoar	Hungary	2002-06-15	2002	PCV2d
OP535504.1	DomesticPig	Colombia	2020-06-15	2020	PCV2d
OR480453.1	DomesticPig	China	2020-10-15	2020	PCV2d
MK604509.1	DomesticPig	China	2016-06-15	2016	PCV2d
KM096530.1	DomesticPig	China	2010-12-18	2010	PCV2d
OR966787.1	DomesticPig	Italy	2022-04-15	2022	PCV2d
OM524670.1	DomesticPig	Malaysia	2019-06-15	2019	PCV2d
MZ511700.1	DomesticPig	Russia	2020-06-15	2020	PCV2d
OL377487.1	DomesticPig	France	2020-06-15	2020	PCV2d
OP535518.1	DomesticPig	Colombia	2021-06-15	2021	PCV2d
OR960656.1	DomesticPig	Russia	2021-12-04	2021	PCV2d
GU450327.1	DomesticPig	China	2009-07-21	2009	PCV2d
OR790917.1	DomesticPig	China	2022-09-03	2022	PCV2d
HM009330.1	DomesticPig	Slovakia	2009-09-15	2009	PCV2d
ON248856.1	DomesticPig	China	2021-11-20	2021	PCV2d
OM743457.1	DomesticPig	Taiwan	2020-06-17	2020	PCV2d
OL377639.1	DomesticPig	Japan	2020-06-15	2020	PCV2d
JQ866918.1	DomesticPig	Thailand	2010-02-12	2010	PCV2d
OP860363.1	DomesticPig	China	2021-06-15	2021	PCV2d
OP899501.1	DomesticPig	Italy	2021-06-15	2021	PCV2d
JX982219.1	DomesticPig	China	2011-03-10	2011	PCV2d
KP231171.1	DomesticPig	Italy	2011-08-10	2011	PCV2d
JN119255.1	DomesticPig	China	2011-04-19	2011	PCV2d
KX960928.1	DomesticPig	China	2011-06-01	2011	PCV2d
JX406425.1	DomesticPig	China	2011-05-21	2011	PCV2d
KJ094601.1	DomesticPig	Brazil	2010-06-15	2010	PCV2d
MF679548.1	DomesticPig	China	2011-06-15	2011	PCV2d
HM000100.2	DomesticPig	SouthKorea	2010-02-04	2010	PCV2d
JQ181591.1	DomesticPig	VietNam	2011-06-15	2011	PCV2d
JQ181601.1	DomesticPig	VietNam	2011-06-15	2011	PCV2d
JQ181597.1	DomesticPig	VietNam	2011-06-15	2011	PCV2d
KJ094606.1	DomesticPig	Brazil	2010-06-15	2010	PCV2d
MZ606355.1	WildBoar	China	2019-06-15	2019	PCV2d
JX982224.1	DomesticPig	China	2011-06-19	2011	PCV2d
KU697166.1	DomesticPig	USA	2015-03-15	2015	PCV2d
KY806063.1	DomesticPig	UnitedKingdom	2015-06-15	2015	PCV2d
OR133748.1	DomesticPig	China	2022-06-15	2022	PCV2d
OM743465.1	DomesticPig	Taiwan	2020-07-23	2020	PCV2d
MT068266.1	DomesticPig	Italy	2015-09-23	2015	PCV2d
MG182440.1	DomesticPig	China	2016-08-28	2016	PCV2d
MF679579.1	DomesticPig	China	2015-06-15	2015	PCV2d
JN006449.1	WildBoar	Romania	2008-06-15	2008	PCV2d
MZ151437.1	DomesticPig	China	2018-06-15	2018	PCV2d
KC533812.1	DomesticPig	China	2011-06-15	2011	PCV2d
OP899491.1	DomesticPig	Italy	2019-06-15	2019	PCV2d
MT376317.1	WildBoar	SouthKorea	2015-06-15	2015	PCV2d
MW561993.1	DomesticPig	China	2018-06-15	2018	PCV2d
KM235960.1	DomesticPig	China	2014-07-14	2014	PCV2d
KX247833.1	DomesticPig	China	2015-09-15	2015	PCV2d
JX948775.1	DomesticPig	China	2011-03-28	2011	PCV2d
KX161666.1	DomesticPig	China	2010-06-15	2010	PCV2d
OL377494.1	DomesticPig	France	2021-06-15	2021	PCV2d
KX161677.1	DomesticPig	China	2010-06-15	2010	PCV2d
MF679601.1	DomesticPig	China	2017-06-15	2017	PCV2d
KX169311.1	DomesticPig	China	2015-08-27	2015	PCV2d
ON793631.1	DomesticPig	China	2021-06-15	2021	PCV2d
MT432441.1	DomesticPig	VietNam	2019-04-08	2019	PCV2d
MT376337.1	WildBoar	SouthKorea	2014-06-15	2014	PCV2d
[truncated: 616 more rows]
